# Supplementary material for: Genome-Wide Expression Patterns and the Genetic Architecture of a Fundamental Social Trait
Source: PLoS Genet. 2008 Jul 18;4(7):e1000127. doi: 10.1371/journal.pgen.1000127 (PMC2442221; doi:10.1371/journal.pgen.1000127)
Supplement: Table S3 — BLASTX matches for genes differentially expressed between polygyne Gp-9 BB and Gp-9 Bb workers. (0.10 MB XLS) [file pgen.1000127.s004.xls]

## Sheet: raw_geno_sup_table_gp9_v10
Supplementary Table S3: BLASTX matches for genes differentially expressed between polygyne Gp-9 BB and Gp-9 Bb workers.
BLASTX matches are limited to E<1 and the top 20.
Of the 39 differentially regulated fire ant genes, only the 26 genes with significant BLASTX matches are included.
Fire ant gene	Match ID	Match Description	E-value
SiJWH05AAY.scf	tr|Q16U22|Q16U22_AEDAE	Hypothetical protein.[Aedes aegypti]	4e-34
SiJWH05AAY.scf	tr|Q7PYQ6|Q7PYQ6_ANOGA	ENSANGP00000019247.[Anopheles gambiae str. PEST]	9e-33
SiJWH05AAY.scf	ens|AGAP002065-PA	pep:novel chromosome:AgamP3:2R:14723839:14724881:1 gene:AGAP002065 transcript:AGAP002065-RA	9e-33
SiJWH05AAY.scf	tr|Q298T9|Q298T9_DROPS	(GA12568)GA12568-PA (Fragment).[Drosophila pseudoobscura]	4e-28
SiJWH05AAY.scf	tr|Q9VD09|Q9VD09_DROME	CG13848-PA (GH10582p).[Drosophila melanogaster]	2e-27
SiJWH05AAY.scf	ens|AGAP012165-PA	pep:novel chromosome:AgamP3:3L:38242647:38247383:-1 gene:AGAP012165 transcript:AGAP012165-RA	5e-24
SiJWH05AAY.scf	tr|Q16Z99|Q16Z99_AEDAE	Hypothetical protein.[Aedes aegypti]	2e-23
SiJWH05AAY.scf	tr|Q16ZA3|Q16ZA3_AEDAE	Hypothetical protein.[Aedes aegypti]	2e-23
SiJWH05AAY.scf	tr|Q5TMY7|Q5TMY7_ANOGA	ENSANGP00000022827 (Fragment).[Anopheles gambiae str. PEST]	4e-23
SiJWH05AAY.scf	tr|Q0MSR0|Q0MSR0_LOCMI	Nuclear transcription factor Tfp1.[Locusta migratoria]	3e-22
SiJWH05AAY.scf	tr|Q7Q2Q5|Q7Q2Q5_ANOGA	ENSANGP00000010672 (Fragment).[Anopheles gambiae str. PEST]	2e-21
SiJWH05AAY.scf	ens|AGAP004762-PA	pep:novel chromosome:AgamP3:2L:3150315:3152338:1 gene:AGAP004762 transcript:AGAP004762-RA	2e-21
SiJWH05AAY.scf	tr|Q16ZA0|Q16ZA0_AEDAE	SEC14, putative.[Aedes aegypti]	2e-20
SiJWH05AAY.scf	tr|Q2MGL8|Q2MGL8_DROME	(CG33966)CG33966-PA.[Drosophila melanogaster]	5e-20
SiJWH05AAY.scf	ens|AGAP009314-PA	pep:novel chromosome:AgamP3:3R:31192630:31194592:1 gene:AGAP009314 transcript:AGAP009314-RA	6e-19
SiJWH05AAY.scf	ens|ENSAPMP00000035751	pep:novel group:AMEL2.0:Group1:5160320:5162539:-1 gene:ENSAPMG00000011352 transcript:ENSAPMT00000035751	8e-19
SiJWH05AAY.scf	tr|Q7PVA1|Q7PVA1_ANOGA	ENSANGP00000013947 (Fragment).[Anopheles gambiae str. PEST]	1e-18
SiJWH05AAY.scf	ens|AGAP012166-PA	pep:novel chromosome:AgamP3:3L:38249563:38250789:1 gene:AGAP012166 transcript:AGAP012166-RA	1e-18
SiJWH05AAY.scf	ens|ENSAPMP00000020686	pep:novel group:AMEL2.0:Group1:5160320:5162521:-1 gene:ENSAPMG00000011352 transcript:ENSAPMT00000020680	2e-18
SiJWH05AAY.scf	tr|Q16T87|Q16T87_AEDAE	Hypothetical protein.[Aedes aegypti]	3e-18
SiJWG04ABQ.scf	sp|P35778|VA3_SOLIN	Venom allergen 3 precursor (Venom allergen III) (Allergen Sol i 3) (Sol i III).[Solenopsis invicta]	1e-136
SiJWG04ABQ.scf	sp|P35779|VA3_SOLRI	Venom allergen 3 (Venom allergen III) (Allergen Sol r 3) (Sol r III).[Solenopsis richteri]	1e-116
SiJWG04ABQ.scf	sp|P10737|VA53_DOLMA	Venom allergen 5.02 precursor (Antigen 5 form 3) (Ag5-3) (Allergen Dol m 5.02) (Dol m V-B) (Fragment).[Dolichovespula maculata]	4e-53
SiJWG04ABQ.scf	sp|P35781|VA51_VESCR	Venom allergen 5.01 (Antigen 5-1) (Ag5-1) (Allergen Vesp c 5.01) (Vesp c V.01).[Vespa crabro]	2e-49
SiJWG04ABQ.scf	tr|Q3ZU96|Q3ZU96_VESGE	(ves g 5)Ves g 5 allergen (Fragment).[Vespula germanica]	5e-49
SiJWG04ABQ.scf	sp|P35787|VA5_VESVI	Venom allergen 5 (Antigen 5) (Ag5) (Allergen Ves vi 5) (Ves vi V).[Vespula vidua]	5e-49
SiJWG04ABQ.scf	tr|Q2L6Z1|Q2L6Z1_VESMC	Venom allergen 5.[Vespula maculifrons]	7e-49
SiJWG04ABQ.scf	sp|P35784|VA5_VESGE	Venom allergen 5 (Antigen 5) (Ag5) (Allergen Ves g 5) (Ves g V).[Vespula germanica]	7e-49
SiJWG04ABQ.scf	sp|P35782|VA52_VESCR	Venom allergen 5.02 (Antigen 5-2) (Ag5-2) (Allergen Vesp c 5.02) (Vesp c V.02).[Vespa crabro]	7e-49
SiJWG04ABQ.scf	sp|P35760|VA5_VESMC	Venom allergen 5 (Antigen 5) (Ag5) (Allergen Ves m 5) (Ves m V).[Vespula maculifrons]	9e-49
SiJWG04ABQ.scf	sp|Q05110|VA5_VESVU	Venom allergen 5 precursor (Antigen 5) (Ag5) (Allergen Ves v 5) (Ves v V).[Vespula vulgaris]	1e-48
SiJWG04ABQ.scf	sp|Q05108|VA5_DOLAR	Venom allergen 5 (Antigen 5) (Ag5) (Allergen Dol a 5) (Dol a V).[Dolichovespula arenaria]	1e-48
SiJWG04ABQ.scf	sp|P81657|VA5_VESMA	Venom allergen 5 (Antigen 5) (Ag5) (Allergen Vesp m 5).[Vespa mandarinia]	2e-48
SiJWG04ABQ.scf	sp|P10736|VA52_DOLMA	Venom allergen 5.01 precursor (Antigen 5 form 2) (Ag5-2) (Allergen Dol m 5.01) (Dol m V-A).[Dolichovespula maculata]	3e-48
SiJWG04ABQ.scf	sp|P35785|VA5_VESPE	Venom allergen 5 (Antigen 5) (Ag5) (Allergen Ves p 5) (Ves p V).[Vespula pensylvanica]	2e-47
SiJWG04ABQ.scf	sp|P35783|VA5_VESFL	Venom allergen 5 (Antigen 5) (Ag5) (Allergen Ves f 5) (Ves f V).[Vespula flavopilosa]	2e-47
SiJWG04ABQ.scf	sp|P35786|VA5_VESSQ	Venom allergen 5 (Antigen 5) (Ag5) (Allergen Ves s 5) (Ves s V).[Vespula squamosa]	1e-46
SiJWG04ABQ.scf	sp|Q7Z156|VA5_POLSR	Venom allergen 5 (Antigen 5) (Ag5) (Allergen Pol s 5) (Pol s V).[Polybia scutellaris rioplatensis]	1e-45
SiJWG04ABQ.scf	tr|Q68KJ8|Q68KJ8_POLDO	Allergen Pol d 5 precursor.[Polistes dominulus]	4e-45
SiJWG04ABQ.scf	sp|P81656|VA5_POLDO	Venom allergen 5 (Antigen 5) (Ag5) (Allergen Pol d 5).[Polistes dominulus]	2e-44
SI.CL.26.cl.2690.Contig1	tr|Q4JS97|Q4JS97_ANOGA	(BEL12-AG transposon)BEL12_AG transposon polyprotein.[Anopheles gambiae]	4e-32
SI.CL.26.cl.2690.Contig1	tr|Q8MRT3|Q8MRT3_DROME	SD27140p.[Drosophila melanogaster]	3e-34
SI.CL.26.cl.2690.Contig1	tr|Q8I7Q1|Q8I7Q1_DROME	(ORF)ORF.[Drosophila melanogaster]	1e-31
SI.CL.26.cl.2690.Contig1	tr|Q9NDM6|Q9NDM6_BOMMO	(int)Integrase-like protein (Fragment).[Bombyx mori]	9e-14
SI.CL.26.cl.2690.Contig1	tr|Q9NDM5|Q9NDM5_BOMMO	(int)Integrase-like protein (Fragment).[Bombyx mori]	9e-14
SI.CL.26.cl.2690.Contig1	tr|Q9NDM4|Q9NDM4_BOMMO	(int)Integrase-like protein (Fragment).[Bombyx mori]	9e-14
SI.CL.26.cl.2690.Contig1	tr|Q9NDM3|Q9NDM3_BOMMO	(int)Integrase-like protein (Fragment).[Bombyx mori]	9e-14
SI.CL.26.cl.2690.Contig1	tr|Q4EBB8|Q4EBB8_9RICK	SD27140p.[Wolbachia endosymbiont of Drosophila ananassae]	3e-24
SI.CL.26.cl.2690.Contig1	tr|Q4EAC2|Q4EAC2_9RICK	SD27140p (Fragment).[Wolbachia endosymbiont of Drosophila ananassae]	2e-28
SI.CL.26.cl.2690.Contig1	tr|Q8MNR4|Q8MNR4_DROME	(gag-pol)Hypothetical protein (Gag-pol polyprotein).[Drosophila melanogaster]	8e-26
SI.CL.26.cl.2690.Contig1	tr|Q8IH60|Q8IH60_DROME	(gag-pol)GH06606p.[Drosophila melanogaster]	8e-26
SI.CL.26.cl.2690.Contig1	ens|ENSCINP00000025292	pep:novel chromosome:JGI2:10q:4086597:4090438:-1 gene:ENSCING00000007738 transcript:ENSCINT00000025538	2e-13
SI.CL.26.cl.2690.Contig1	ens|ENSCINP00000015877	pep:novel chromosome:JGI2:10q:4086603:4090435:-1 gene:ENSCING00000007738 transcript:ENSCINT00000015877	2e-13
SI.CL.26.cl.2690.Contig1	ens|ENSCINP00000025291	pep:novel chromosome:JGI2:10q:4086600:4090651:-1 gene:ENSCING00000007738 transcript:ENSCINT00000025537	2e-13
SI.CL.26.cl.2690.Contig1	ens|ENSAPMP00000003566	pep:novel group:AMEL2.0:GroupUn:103942538:103944269:1 gene:ENSAPMG00000002067 transcript:ENSAPMT00000003566	2e-07
SI.CL.26.cl.2690.Contig1	ens|ENSAPMP00000034530	pep:novel group:AMEL2.0:GroupUn:103942457:103944269:1 gene:ENSAPMG00000002067 transcript:ENSAPMT00000034530	2e-07
SI.CL.26.cl.2690.Contig1	tr|Q6IKR8|Q6IKR8_DROME	HDC11626.[Drosophila melanogaster]	2e-06
SI.CL.26.cl.2690.Contig1	ens|ENSXETP00000031116	pep:novel scaffold:JGI4.1:scaffold_138:1984471:2050494:-1 gene:ENSXETG00000014220 transcript:ENSXETT00000031116	3e-08
SI.CL.26.cl.2690.Contig1	ens|ENSCINP00000029135	pep:novel scaffold:JGI2:scaffold_371:42369:47225:1 gene:ENSCING00000017051 transcript:ENSCINT00000029381	7e-12
SI.CL.26.cl.2690.Contig1	ens|ENSCINP00000029136	pep:novel scaffold:JGI2:scaffold_371:42324:47213:1 gene:ENSCING00000017051 transcript:ENSCINT00000029382	7e-12
SI.CL.5.cl.547.Contig1	ens|ENSAPMP00000018162	pep:novel group:AMEL2.0:GroupUn:211309408:211311135:1 gene:ENSAPMG00000016093 transcript:ENSAPMT00000018161	1e-101
SI.CL.5.cl.547.Contig1	ens|ENSAPMP00000020756	pep:novel group:AMEL2.0:GroupUn:211309019:211311063:1 gene:ENSAPMG00000016093 transcript:ENSAPMT00000020750	1e-100
SI.CL.5.cl.547.Contig1	ens|ENSAPMP00000035281	pep:novel group:AMEL2.0:GroupUn:211309477:211311117:1 gene:ENSAPMG00000016093 transcript:ENSAPMT00000035282	1e-91
SI.CL.5.cl.547.Contig1	tr|Q16FY9|Q16FY9_AEDAE	Step ii splicing factor slu7.[Aedes aegypti]	1e-85
SI.CL.5.cl.547.Contig1	tr|Q16HM6|Q16HM6_AEDAE	Step ii splicing factor slu7.[Aedes aegypti]	1e-85
SI.CL.5.cl.547.Contig1	tr|Q7Q2R2|Q7Q2R2_ANOGA	ENSANGP00000003410.[Anopheles gambiae str. PEST]	9e-81
SI.CL.5.cl.547.Contig1	ens|AGAP004776-PA	pep:novel chromosome:AgamP3:2L:3402582:3404685:1 gene:AGAP004776 transcript:AGAP004776-RA	9e-81
SI.CL.5.cl.547.Contig1	ens|ENSAPMP00000032763	pep:novel group:AMEL2.0:GroupUn:211309585:211311872:1 gene:ENSAPMG00000016093 transcript:ENSAPMT00000032764	5e-78
SI.CL.5.cl.547.Contig1	tr|Q298Z3|Q298Z3_DROPS	(GA12820)GA12820-PA (Fragment).[Drosophila pseudoobscura]	1e-76
SI.CL.5.cl.547.Contig1	sp|Q9VAQ7|SLU7_DROME	Pre-mRNA-splicing factor SLU7.[Drosophila melanogaster]	9e-75
SI.CL.5.cl.547.Contig1	sp|Q5ZIG2|SLU7_CHICK	(SLU7)Pre-mRNA-splicing factor SLU7.[Gallus gallus]	4e-72
SI.CL.5.cl.547.Contig1	ens|ENSGALP00000040271	pep:known chromosome:WASHUC2:13:7581363:7592262:1 gene:ENSGALG00000001500 transcript:ENSGALT00000041066	4e-72
SI.CL.5.cl.547.Contig1	sp|Q3ZBE5|SLU7_BOVIN	(SLU7)Pre-mRNA-splicing factor SLU7.[Bos taurus]	6e-72
SI.CL.5.cl.547.Contig1	ens|ENSCAFP00000025442	pep:known chromosome:BROADD2:4:53517278:53530737:1 gene:ENSCAFG00000017268 transcript:ENSCAFT00000027355	7e-72
SI.CL.5.cl.547.Contig1	sp|Q8BHJ9|SLU7_MOUSE	(Slu7)Pre-mRNA-splicing factor SLU7.[Mus musculus]	2e-71
SI.CL.5.cl.547.Contig1	ens|ENSOCUP00000010100	pep:novel scaffold:RABBIT:scaffold_206803:79098:90024:-1 gene:ENSOCUG00000011743 transcript:ENSOCUT00000011747	2e-71
SI.CL.5.cl.547.Contig1	sp|Q80ZG5|SLU7_RAT	(Slu7)Pre-mRNA-splicing factor SLU7.[Rattus norvegicus]	4e-71
SI.CL.5.cl.547.Contig1	sp|Q4R4P2|SLU7_MACFA	(SLU7)Pre-mRNA-splicing factor SLU7.[Macaca fascicularis]	4e-71
SI.CL.5.cl.547.Contig1	sp|O95391|SLU7_HUMAN	(SLU7)Pre-mRNA-splicing factor SLU7 (hSlu7).[Homo sapiens]	4e-71
SI.CL.5.cl.547.Contig1	ens|ENSMMUP00000030381	pep:novel chromosome:MMUL_1:6:156789136:156800948:-1 gene:ENSMMUG00000023075 transcript:ENSMMUT00000032468	4e-71
SI.CL.0.cl.054.Contig1	ens|ENSCINP00000000010	pep:novel scaffold:JGI2:scaffold_59:631740:632642:-1 gene:ENSCING00000000007 transcript:ENSCINT00000000010	2e-24
SI.CL.0.cl.054.Contig1	ens|ENSCINP00000001564	pep:novel scaffold:JGI2:scaffold_281:79398:80422:1 gene:ENSCING00000000866 transcript:ENSCINT00000001564	3e-23
SI.CL.0.cl.054.Contig1	ens|ENSDARP00000030108	pep:known chromosome:ZFISH6:14:44310092:44311588:-1 gene:ENSDARG00000043167 transcript:ENSDART00000031651	2e-22
SI.CL.0.cl.054.Contig1	ens|ENSDARP00000076682	pep:known chromosome:ZFISH6:22:3431873:3433241:1 gene:ENSDARG00000039687 transcript:ENSDART00000082245	2e-20
SI.CL.0.cl.054.Contig1	ens|ENSXETP00000043614	pep:novel scaffold:JGI4.1:scaffold_14670:2820:4061:-1 gene:ENSXETG00000006433 transcript:ENSXETT00000043614	5e-18
SI.CL.0.cl.054.Contig1	ens|ENSXETP00000014102	pep:novel scaffold:JGI4.1:scaffold_14670:2757:5829:-1 gene:ENSXETG00000006433 transcript:ENSXETT00000014102	1e-17
SI.CL.0.cl.054.Contig1	ens|ENSXETP00000039657	pep:novel scaffold:JGI4.1:scaffold_357:201612:202770:-1 gene:ENSXETG00000018308 transcript:ENSXETT00000039657	2e-17
SI.CL.0.cl.054.Contig1	ens|ENSDARP00000069989	pep:novel chromosome:ZFISH6:1:42394164:42396802:-1 gene:ENSDARG00000053470 transcript:ENSDART00000075507	3e-17
SI.CL.0.cl.054.Contig1	ens|ENSXETP00000053518	pep:novel scaffold:JGI4.1:scaffold_706:468285:469420:-1 gene:ENSXETG00000024894 transcript:ENSXETT00000053518	4e-17
SI.CL.0.cl.054.Contig1	ens|ENSXETP00000043084	pep:novel scaffold:JGI4.1:scaffold_428:454011:455357:1 gene:ENSXETG00000019913 transcript:ENSXETT00000043084	9e-17
SI.CL.0.cl.054.Contig1	ens|ENSXETP00000057449	pep:novel scaffold:JGI4.1:scaffold_428:454041:455357:1 gene:ENSXETG00000019913 transcript:ENSXETT00000057449	2e-16
SI.CL.0.cl.054.Contig1	tr|Q08AY0|Q08AY0_XENLA	Hypothetical protein.[Xenopus laevis]	1e-15
SI.CL.0.cl.054.Contig1	tr|Q7PNJ0|Q7PNJ0_ANOGA	ENSANGP00000010363.[Anopheles gambiae str. PEST]	4e-15
SI.CL.0.cl.054.Contig1	ens|ENSCINP00000001094	pep:novel scaffold:JGI2:scaffold_447:37609:38383:-1 gene:ENSCING00000000598 transcript:ENSCINT00000001094	2e-13
SI.CL.0.cl.054.Contig1	ens|ENSCINP00000027912	pep:novel scaffold:JGI2:scaffold_171:120875:121697:1 gene:ENSCING00000015936 transcript:ENSCINT00000028158	3e-13
SI.CL.0.cl.054.Contig1	ens|ENSXETP00000043081	pep:novel scaffold:JGI4.1:scaffold_428:454560:455255:1 gene:ENSXETG00000019913 transcript:ENSXETT00000043081	4e-12
SI.CL.0.cl.054.Contig1	ens|ENSXETP00000002424	pep:novel scaffold:JGI4.1:scaffold_14670:2820:3658:-1 gene:ENSXETG00000006433 transcript:ENSXETT00000002424	4e-12
SI.CL.0.cl.054.Contig1	tr|A1A649|A1A649_XENLA	Hypothetical protein.[Xenopus laevis]	1e-11
SI.CL.0.cl.054.Contig1	ens|ENSXETP00000043080	pep:novel scaffold:JGI4.1:scaffold_428:441523:455357:1 gene:ENSXETG00000019913 transcript:ENSXETT00000043080	1e-11
SI.CL.0.cl.054.Contig1	ens|ENSXETP00000001428	pep:novel scaffold:JGI4.1:scaffold_8386:14412:14933:1 gene:ENSXETG00000000649 transcript:ENSXETT00000001428	4e-11
SI.CL.24.cl.2429.Contig1	tr|Q8T0Y8|Q8T0Y8_ANOGA	Proteasome subunit alpha type (EC 3.4.25.1).[Anopheles gambiae]	1e-114
SI.CL.24.cl.2429.Contig1	tr|Q7PYL5|Q7PYL5_ANOGA	Proteasome subunit alpha type (EC 3.4.25.1).[Anopheles gambiae str. PEST]	1e-114
SI.CL.24.cl.2429.Contig1	tr|Q1HQB7|Q1HQB7_BOMMO	Proteasome subunit alpha type (EC 3.4.25.1).[Bombyx mori]	1e-114
SI.CL.24.cl.2429.Contig1	tr|Q177R1|Q177R1_AEDAE	Proteasome subunit alpha type (EC 3.4.25.1).[Aedes aegypti]	1e-113
SI.CL.24.cl.2429.Contig1	tr|Q29B24|Q29B24_DROPS	(GA18772)Proteasome subunit alpha type (EC 3.4.25.1) (Fragment).[Drosophila pseudoobscura]	1e-110
SI.CL.24.cl.2429.Contig1	sp|P40301|PSA2_DROME	(Pros25)Proteasome subunit alpha type 2 (EC 3.4.25.1) (Proteasome 25 kDa subunit) (PROS-Dm25).[Drosophila melanogaster]	1e-109
SI.CL.24.cl.2429.Contig1	tr|Q4VBR8|Q4VBR8_DANRE	(psma2)Proteasome subunit alpha type (EC 3.4.25.1).[Danio rerio]	1e-104
SI.CL.24.cl.2429.Contig1	tr|Q6PBY5|Q6PBY5_DANRE	(si:rp71-45k5.4)Proteasome subunit alpha type (EC 3.4.25.1) (Fragment).[Danio rerio]	1e-104
SI.CL.24.cl.2429.Contig1	sp|P25787|PSA2_HUMAN	(PSMA2)Proteasome subunit alpha type 2 (EC 3.4.25.1) (Proteasome component C3) (Macropain subunit C3) (Multicatalytic endopeptidase complex subunit C3).[Homo sapiens]	1e-103
SI.CL.24.cl.2429.Contig1	sp|Q3T0Y5|PSA2_BOVIN	(PSMA2)Proteasome subunit alpha type 2 (EC 3.4.25.1).[Bos taurus]	1e-103
SI.CL.24.cl.2429.Contig1	ens|ENSMMUP00000029542	pep:novel chromosome:MMUL_1:3:83346642:83361702:1 gene:ENSMMUG00000022451 transcript:ENSMMUT00000031576	1e-103
SI.CL.24.cl.2429.Contig1	ens|ENSPTRP00000048032	pep:known chromosome:CHIMP2.1:7:41283734:41300764:1 gene:ENSPTRG00000019120 transcript:ENSPTRT00000035328	1e-103
SI.CL.24.cl.2429.Contig1	ens|ENSCAFP00000005235	pep:known chromosome:BROADD2:18:10204276:10214831:1 gene:ENSCAFG00000003514 transcript:ENSCAFT00000005651	1e-103
SI.CL.24.cl.2429.Contig1	ens|ENSGALP00000030471	pep:novel chromosome:WASHUC2:2:51288177:51293659:-1 gene:ENSGALG00000019598 transcript:ENSGALT00000031107	1e-103
SI.CL.24.cl.2429.Contig1	ens|ENSETEP00000012841	pep:novel scaffold:TENREC:scaffold_285882:5325:14233:1 gene:ENSETEG00000015835 transcript:ENSETET00000015834	1e-103
SI.CL.24.cl.2429.Contig1	ens|ENSDNOP00000009229	pep:novel scaffold:ARMA:scaffold_12024:33963:45346:-1 gene:ENSDNOG00000011910 transcript:ENSDNOT00000011902	1e-103
SI.CL.24.cl.2429.Contig1	ens|ENSBTAP00000001309	pep:known chromosome:Btau_3.1:4:75829080:75839758:-1 gene:ENSBTAG00000000990 transcript:ENSBTAT00000001309	1e-103
SI.CL.24.cl.2429.Contig1	tr|Q6ZWV8|Q6ZWV8_MOUSE	(Psma2)Proteasome subunit alpha type (EC 3.4.25.1).[Mus musculus]	1e-103
SI.CL.24.cl.2429.Contig1	tr|Q3UWT6|Q3UWT6_MOUSE	(Psma2)Proteasome subunit alpha type (EC 3.4.25.1).[Mus musculus]	1e-103
SI.CL.24.cl.2429.Contig1	sp|P17220|PSA2_RAT	(Psma2)Proteasome subunit alpha type 2 (EC 3.4.25.1) (Proteasome component C3) (Macropain subunit C3) (Multicatalytic endopeptidase complex subunit C3).[Rattus norvegicus]	1e-103
SiJWC05ACO.scf	ens|ENSAPMP00000030131	pep:novel group:AMEL2.0:Group15:3326609:3328531:1 gene:ENSAPMG00000010266 transcript:ENSAPMT00000030132	1e-77
SiJWC05ACO.scf	ens|ENSCSAVP00000007111	pep:novel reftig:CSAV2.0:reftig_1:704466:723868:1 gene:ENSCSAVG00000004251 transcript:ENSCSAVT00000007203	2e-51
SiJWC05ACO.scf	ens|ENSCINP00000009278	pep:novel chromosome:JGI2:3p:445980:459159:-1 gene:ENSCING00000004482 transcript:ENSCINT00000009278	1e-50
SiJWC05ACO.scf	ens|ENSMODP00000004024	pep:novel chromosome:BROADO5:1:698480652:698495052:1 gene:ENSMODG00000003292 transcript:ENSMODT00000004110	2e-49
SiJWC05ACO.scf	tr|Q4KLW4|Q4KLW4_XENLA	(MGC114774)MGC114774 protein.[Xenopus laevis]	2e-49
SiJWC05ACO.scf	ens|ENSMUSP00000090730	pep:known chromosome:NCBIM36:8:126404924:126422740:1 gene:ENSMUSG00000040220 transcript:ENSMUST00000093043	1e-48
SiJWC05ACO.scf	ens|ENSXETP00000042953	pep:novel scaffold:JGI4.1:scaffold_66:3020678:3030935:1 gene:ENSXETG00000019848 transcript:ENSXETT00000042953	1e-48
SiJWC05ACO.scf	sp|Q60779|GAS8_MOUSE	(Gas8)Growth-arrest-specific protein 8 (Growth arrest-specific 11).[Mus musculus]	1e-48
SiJWC05ACO.scf	tr|A1X3U7|A1X3U7_MOUSE	(Gas11)Beta growth arrest specific protein 11.[Mus musculus]	1e-48
SiJWC05ACO.scf	sp|O95995|GAS8_HUMAN	(GAS8)Growth-arrest-specific protein 8 (Growth arrest-specific 11).[Homo sapiens]	2e-48
SiJWC05ACO.scf	ens|ENSBTAP00000009333	pep:known chromosome:Btau_3.1:18:12456215:12472377:-1 gene:ENSBTAG00000007096 transcript:ENSBTAT00000009333	2e-48
SiJWC05ACO.scf	ens|ENSP00000351115	pep:novel chromosome:NCBI36:16:88613648:88638783:1 gene:ENSG00000141013 transcript:ENST00000358351	2e-48
SiJWC05ACO.scf	ens|ENSOCUP00000007049	pep:novel genescaffold:RABBIT:GeneScaffold_5122:63988:79679:1 gene:ENSOCUG00000008152 transcript:ENSOCUT00000008152	2e-48
SiJWC05ACO.scf	tr|Q499U4|Q499U4_RAT	(Gas8)Growth arrest specific 8.[Rattus norvegicus]	3e-48
SiJWC05ACO.scf	ens|ENSRNOP00000031180	pep:known chromosome:RGSC3.4:19:53841138:53857625:1 gene:ENSRNOG00000026964 transcript:ENSRNOT00000029999	3e-48
SiJWC05ACO.scf	ens|ENSLAFP00000000553	pep:novel genescaffold:BROADE1:GeneScaffold_3735:10444:23154:1 gene:ENSLAFG00000000654 transcript:ENSLAFT00000000655	4e-48
SiJWC05ACO.scf	ens|ENSMMUP00000000539	pep:novel chromosome:MMUL_1:20:88154771:88184203:1 gene:ENSMMUG00000000401 transcript:ENSMMUT00000000587	5e-48
SiJWC05ACO.scf	ens|ENSPTRP00000014511	pep:known chromosome:CHIMP2.1:16:90456713:90483607:1 gene:ENSPTRG00000008501 transcript:ENSPTRT00000015684	7e-48
SiJWC05ACO.scf	tr|A5D7M3|A5D7M3_BOVIN	Hypothetical protein.[Bos taurus]	1e-47
SiJWC05ACO.scf	ens|ENSCAFP00000029319	pep:known chromosome:BROADD2:5:66587318:66604943:-1 gene:ENSCAFG00000019802 transcript:ENSCAFT00000031497	4e-47
SI.CL.3.cl.385.Contig1	tr|Q8WRP9|Q8WRP9_SOLRI	(Gp-9)Putative odorant binding protein precursor.[Solenopsis richteri]	2e-06
SI.CL.3.cl.385.Contig1	tr|Q8WRQ2|Q8WRQ2_SOLIN	(Gp-9)Putative odorant binding protein precursor.[Solenopsis invicta]	2e-06
SI.CL.3.cl.385.Contig1	tr|Q5ENZ6|Q5ENZ6_9HYME	(Gp-9)Putative odorant binding protein precursor.[Solenopsis sp. B0_153]	6e-06
SI.CL.3.cl.385.Contig1	tr|Q5ENZ7|Q5ENZ7_9HYME	(Gp-9)Putative odorant binding protein precursor.[Solenopsis sp. B0_151]	6e-06
SI.CL.3.cl.385.Contig1	tr|Q8WP53|Q8WP53_SOLIN	(Gp-9)Putative odorant binding protein precursor.[Solenopsis invicta]	1e-05
SI.CL.3.cl.385.Contig1	tr|Q5ENZ9|Q5ENZ9_9HYME	(Gp-9)Putative odorant binding protein precursor.[Solenopsis megergates]	1e-05
SI.CL.3.cl.385.Contig1	tr|Q8WRQ0|Q8WRQ0_9HYME	(Gp-9)Putative odorant binding protein precursor.[Solenopsis quinquecuspis]	1e-05
SI.CL.3.cl.385.Contig1	tr|Q8WRQ1|Q8WRQ1_9HYME	(Gp-9)Putative odorant binding protein precursor.[Solenopsis macdonaghi]	1e-05
SI.CL.3.cl.385.Contig1	tr|Q5EP12|Q5EP12_SOLGE	(Gp-9)Putative odorant binding protein precursor.[Solenopsis geminata]	6e-06
SI.CL.3.cl.385.Contig1	tr|Q8WRP7|Q8WRP7_SOLGE	(Gp-9)Putative odorant binding protein precursor.[Solenopsis geminata]	6e-06
SI.CL.3.cl.385.Contig1	tr|Q5EP10|Q5EP10_SOLGE	(Gp-9)Putative odorant binding protein precursor.[Solenopsis geminata]	7e-06
SI.CL.3.cl.385.Contig1	tr|Q8WRQ4|Q8WRQ4_9HYME	(Gp-9)Putative odorant binding protein precursor.[Solenopsis interrupta]	7e-06
SI.CL.3.cl.385.Contig1	tr|Q5EP09|Q5EP09_SOLGE	(Gp-9)Putative odorant binding protein precursor.[Solenopsis geminata]	7e-06
SI.CL.3.cl.385.Contig1	tr|Q5EP04|Q5EP04_9HYME	(Gp-9)Putative odorant binding protein precursor.[Solenopsis n. sp. JP-2002]	7e-06
SI.CL.3.cl.385.Contig1	tr|Q5ENZ5|Q5ENZ5_9HYME	(Gp-9)Putative odorant binding protein precursor.[Solenopsis saevissima]	7e-06
SI.CL.3.cl.385.Contig1	tr|Q5EP16|Q5EP16_9HYME	(Gp-9)Putative odorant binding protein precursor.[Solenopsis nigella gensterblumi]	7e-06
SI.CL.3.cl.385.Contig1	tr|Q8WRP8|Q8WRP8_SOLRI	(Gp-9)Putative odorant binding protein precursor.[Solenopsis richteri]	1e-05
SI.CL.3.cl.385.Contig1	tr|Q8WP90|Q8WP90_SOLIN	(Gp-9)Putative odorant binding protein precursor.[Solenopsis invicta]	1e-05
SI.CL.3.cl.385.Contig1	tr|Q7KF14|Q7KF14_9HYME	(Gp-9)Putative odorant binding protein precursor.[Solenopsis quinquecuspis]	1e-05
SI.CL.3.cl.385.Contig1	tr|Q5EP01|Q5EP01_9HYME	(Gp-9)Putative odorant binding protein precursor.[Solenopsis megergates]	1e-05
SI.CL.37.cl.3709.Contig1	tr|Q8IKX1|Q8IKX1_PLAF7	Hypothetical protein.[Plasmodium falciparum]	0.94
SI.CL.8.cl.856.Contig1	ens|ENSDARP00000076682	pep:known chromosome:ZFISH6:22:3431873:3433241:1 gene:ENSDARG00000039687 transcript:ENSDART00000082245	1e-46
SI.CL.8.cl.856.Contig1	ens|ENSCINP00000001094	pep:novel scaffold:JGI2:scaffold_447:37609:38383:-1 gene:ENSCING00000000598 transcript:ENSCINT00000001094	6e-43
SI.CL.8.cl.856.Contig1	ens|ENSCINP00000027912	pep:novel scaffold:JGI2:scaffold_171:120875:121697:1 gene:ENSCING00000015936 transcript:ENSCINT00000028158	8e-42
SI.CL.8.cl.856.Contig1	ens|ENSCINP00000000010	pep:novel scaffold:JGI2:scaffold_59:631740:632642:-1 gene:ENSCING00000000007 transcript:ENSCINT00000000010	5e-39
SI.CL.8.cl.856.Contig1	ens|ENSCINP00000027648	pep:novel scaffold:JGI2:scaffold_126:182700:183336:1 gene:ENSCING00000015703 transcript:ENSCINT00000027894	1e-35
SI.CL.8.cl.856.Contig1	ens|ENSCINP00000000446	pep:novel scaffold:JGI2:scaffold_2127:1045:1584:-1 gene:ENSCING00000000247 transcript:ENSCINT00000000446	2e-34
SI.CL.8.cl.856.Contig1	ens|ENSDARP00000030108	pep:known chromosome:ZFISH6:14:44310092:44311588:-1 gene:ENSDARG00000043167 transcript:ENSDART00000031651	1e-33
SI.CL.8.cl.856.Contig1	ens|ENSXETP00000053518	pep:novel scaffold:JGI4.1:scaffold_706:468285:469420:-1 gene:ENSXETG00000024894 transcript:ENSXETT00000053518	1e-33
SI.CL.8.cl.856.Contig1	ens|ENSCINP00000029200	pep:novel scaffold:JGI2:scaffold_446:42470:43035:1 gene:ENSCING00000017116 transcript:ENSCINT00000029446	2e-32
SI.CL.8.cl.856.Contig1	tr|Q08AY0|Q08AY0_XENLA	Hypothetical protein.[Xenopus laevis]	6e-32
SI.CL.8.cl.856.Contig1	ens|ENSCINP00000001564	pep:novel scaffold:JGI2:scaffold_281:79398:80422:1 gene:ENSCING00000000866 transcript:ENSCINT00000001564	1e-31
SI.CL.8.cl.856.Contig1	ens|ENSCINP00000001475	pep:novel scaffold:JGI2:scaffold_59:614761:615210:1 gene:ENSCING00000000807 transcript:ENSCINT00000001475	2e-31
SI.CL.8.cl.856.Contig1	ens|ENSCINP00000029201	pep:novel scaffold:JGI2:scaffold_446:39301:42937:1 gene:ENSCING00000017116 transcript:ENSCINT00000029447	1e-30
SI.CL.8.cl.856.Contig1	ens|ENSXETP00000001428	pep:novel scaffold:JGI4.1:scaffold_8386:14412:14933:1 gene:ENSXETG00000000649 transcript:ENSXETT00000001428	4e-30
SI.CL.8.cl.856.Contig1	tr|Q7PNJ0|Q7PNJ0_ANOGA	ENSANGP00000010363.[Anopheles gambiae str. PEST]	2e-29
SI.CL.8.cl.856.Contig1	ens|ENSDARP00000069989	pep:novel chromosome:ZFISH6:1:42394164:42396802:-1 gene:ENSDARG00000053470 transcript:ENSDART00000075507	3e-29
SI.CL.8.cl.856.Contig1	ens|ENSXETP00000014102	pep:novel scaffold:JGI4.1:scaffold_14670:2757:5829:-1 gene:ENSXETG00000006433 transcript:ENSXETT00000014102	2e-27
SI.CL.8.cl.856.Contig1	ens|ENSCINP00000023562	pep:novel chromosome:JGI2:1q:2699654:2700875:-1 gene:ENSCING00000012692 transcript:ENSCINT00000023808	7e-27
SI.CL.8.cl.856.Contig1	tr|A1A649|A1A649_XENLA	Hypothetical protein.[Xenopus laevis]	1e-24
SI.CL.8.cl.856.Contig1	ens|ENSXETP00000039657	pep:novel scaffold:JGI4.1:scaffold_357:201612:202770:-1 gene:ENSXETG00000018308 transcript:ENSXETT00000039657	3e-23
SiJWB10ABM.scf	tr|Q9AIY7|Q9AIY7_CARRU	(valS)Valyl-tRNA synthetase (Fragment).[Carsonella ruddii]	0.001
SiJWB10ABM.scf	tr|Q9AIZ3|Q9AIZ3_CARRU	(valS)Valyl-tRNA synthetase (Fragment).[Carsonella ruddii]	0.004
SiJWB10ABM.scf	tr|Q16HV2|Q16HV2_AEDAE	Hypothetical protein.[Aedes aegypti]	0.94
SiJWH01CAP.scf	tr|Q5SNE7|Q5SNE7_ORYSJ	(P0512G09.2-1)Hypothetical protein P0512G09.2-1 (Hypothetical protein P0695A04.11- 1).[Oryza sativa subsp. japonica]	4e-08
SiJWH01CAP.scf	tr|Q5SNE8|Q5SNE8_ORYSJ	(P0512G09.2-2)Hypothetical protein P0512G09.2-2 (Hypothetical protein P0695A04.11- 2).[Oryza sativa subsp. japonica]	4e-08
SiJWH01CAP.scf	tr|A2ZQ45|A2ZQ45_ORYSJ	Hypothetical protein.[Oryza sativa subsp. japonica]	4e-08
SiJWH01CAP.scf	tr|Q0JQ17|Q0JQ17_ORYSJ	(Os01g0186900)Os01g0186900 protein.[Oryza sativa subsp. japonica]	4e-08
SiJWH01CAP.scf	tr|A2WLI6|A2WLI6_ORYSI	Hypothetical protein.[Oryza sativa subsp. indica]	4e-08
SiJWH01CAP.scf	ens|ENSDARP00000070707	pep:novel chromosome:ZFISH6:23:44405494:44406520:-1 gene:ENSDARG00000054089 transcript:ENSDART00000076230	7e-08
SiJWH01CAP.scf	ens|ENSDARP00000070711	pep:novel chromosome:ZFISH6:23:44404855:44406753:-1 gene:ENSDARG00000054089 transcript:ENSDART00000076234	7e-08
SiJWH01CAP.scf	tr|Q9LYH2|Q9LYH2_ARATH	(F14F18_180)Hypothetical protein F14F18_180 (At5g12010/F14F18_180).[Arabidopsis thaliana]	3e-07
SiJWH01CAP.scf	tr|Q84J48|Q84J48_ARATH	Hypothetical protein At4g29780.[Arabidopsis thaliana]	4e-07
SiJWH01CAP.scf	tr|Q9SZQ1|Q9SZQ1_ARATH	(F27B13.20)Hypothetical protein F27B13.20 (Hypothetical protein AT4g29780).[Arabidopsis thaliana]	4e-07
SiJWH01CAP.scf	tr|Q8LCT9|Q8LCT9_ARATH	Hypothetical protein.[Arabidopsis thaliana]	4e-07
SiJWH01CAP.scf	ens|ENSDARP00000074670	pep:novel chromosome:ZFISH6:8:18839443:18840397:1 gene:ENSDARG00000057526 transcript:ENSDART00000080220	6e-07
SiJWH01CAP.scf	ens|ENSDARP00000074672	pep:novel chromosome:ZFISH6:8:18839161:18841041:1 gene:ENSDARG00000057526 transcript:ENSDART00000080221	6e-07
SiJWH01CAP.scf	tr|A2Y847|A2Y847_ORYSI	Hypothetical protein.[Oryza sativa subsp. indica]	1e-06
SiJWH01CAP.scf	tr|Q6L4R6|Q6L4R6_ORYSJ	(P0663C08.12)Hypothetical protein P0663C08.12 (Os05g0593000 protein).[Oryza sativa subsp. japonica]	2e-06
SiJWH01CAP.scf	tr|A3B7E4|A3B7E4_ORYSJ	Hypothetical protein.[Oryza sativa subsp. japonica]	2e-06
SiJWH01CAP.scf	tr|Q0D898|Q0D898_ORYSJ	(Os07g0175100)Os07g0175100 protein (Fragment).[Oryza sativa subsp. japonica]	3e-06
SiJWH01CAP.scf	tr|Q60F07|Q60F07_ORYSJ	(Oj1111_A10.6)Hypothetical protein Oj1111_A10.6.[Oryza sativa subsp. japonica]	3e-06
SiJWH01CAP.scf	tr|Q8H572|Q8H572_ORYSJ	(OJ1656_E11.131)Hypothetical protein OJ1656_E11.131.[Oryza sativa subsp. japonica]	3e-06
SiJWH01CAP.scf	tr|A3BH29|A3BH29_ORYSJ	Hypothetical protein.[Oryza sativa subsp. japonica]	3e-06
SI.CL.40.cl.4088.Contig1	ens|ENSAPMP00000026933	pep:known group:AMEL2.0:GroupUn:45680809:45688715:1 gene:ENSAPMG00000004826 transcript:ENSAPMT00000026932	1e-105
SI.CL.40.cl.4088.Contig1	ens|ENSAPMP00000029164	pep:known group:AMEL2.0:GroupUn:45680788:45688704:1 gene:ENSAPMG00000004826 transcript:ENSAPMT00000029164	1e-105
SI.CL.40.cl.4088.Contig1	tr|Q7QKA9|Q7QKA9_ANOGA	ENSANGP00000006257.[Anopheles gambiae str. PEST]	5e-81
SI.CL.40.cl.4088.Contig1	ens|AGAP002243-PA	pep:novel chromosome:AgamP3:2R:18069659:18082611:1 gene:AGAP002243 transcript:AGAP002243-RA	5e-81
SI.CL.40.cl.4088.Contig1	tr|Q16RW7|Q16RW7_AEDAE	Hypothetical protein.[Aedes aegypti]	2e-80
SI.CL.40.cl.4088.Contig1	ens|ENSGALP00000002221	pep:known chromosome:WASHUC2:19:3136429:3164267:1 gene:ENSGALG00000001467 transcript:ENSGALT00000002223	1e-72
SI.CL.40.cl.4088.Contig1	tr|Q8SY24|Q8SY24_DROME	(CG17419)RE06111p.[Drosophila melanogaster]	2e-72
SI.CL.40.cl.4088.Contig1	tr|Q7PLP5|Q7PLP5_DROME	CG41099-PC.3.[Drosophila melanogaster]	2e-72
SI.CL.40.cl.4088.Contig1	tr|Q7PLP4|Q7PLP4_DROME	CG41099-PB.3.[Drosophila melanogaster]	2e-72
SI.CL.40.cl.4088.Contig1	tr|Q5BI36|Q5BI36_DROME	LD32875p.[Drosophila melanogaster]	2e-72
SI.CL.40.cl.4088.Contig1	ens|ENSCAFP00000022439	pep:known chromosome:BROADD2:5:33242413:33306102:-1 gene:ENSCAFG00000015231 transcript:ENSCAFT00000024172	4e-72
SI.CL.40.cl.4088.Contig1	tr|A0JM36|A0JM36_XENTR	(MGC146161)Hypothetical protein MGC146161.[Xenopus tropicalis]	7e-72
SI.CL.40.cl.4088.Contig1	ens|ENSBTAP00000028089	pep:novel chromosome:Btau_3.1:19:23330855:23379820:-1 gene:ENSBTAG00000021091 transcript:ENSBTAT00000028089	4e-71
SI.CL.40.cl.4088.Contig1	ens|ENSBTAP00000043085	pep:novel chromosome:Btau_3.1:19:23330198:23379829:-1 gene:ENSBTAG00000021091 transcript:ENSBTAT00000045716	4e-71
SI.CL.40.cl.4088.Contig1	ens|ENSBTAP00000043086	pep:novel chromosome:Btau_3.1:19:23330198:23379829:-1 gene:ENSBTAG00000021091 transcript:ENSBTAT00000045718	4e-71
SI.CL.40.cl.4088.Contig1	ens|ENSBTAP00000043087	pep:novel chromosome:Btau_3.1:19:23330198:23379829:-1 gene:ENSBTAG00000021091 transcript:ENSBTAT00000045719	4e-71
SI.CL.40.cl.4088.Contig1	tr|Q5SPW9|Q5SPW9_MOUSE	(Ankfy1)Ankyrin repeat and FYVE domain containing 1.[Mus musculus]	1e-70
SI.CL.40.cl.4088.Contig1	sp|Q810B6|ANFY1_MOUSE	(Ankfy1)Ankyrin repeat and FYVE domain-containing protein 1 (Ankyrin repeats hooked to a zinc finger motif).[Mus musculus]	1e-70
SI.CL.40.cl.4088.Contig1	ens|ENSPTRP00000044343	pep:known chromosome:CHIMP2.1:17:4239449:4340436:-1 gene:ENSPTRG00000008587 transcript:ENSPTRT00000048468	1e-70
SI.CL.40.cl.4088.Contig1	ens|ENSRNOP00000021816	pep:known chromosome:RGSC3.4:10:59601910:59650566:1 gene:ENSRNOG00000016212 transcript:ENSRNOT00000021816	1e-70
SI.CL.1.cl.162.Contig1	tr|Q2VW29|Q2VW29_SOLIN	(CSP)Antennae-specific chemosensory protein.[Solenopsis invicta]	3e-17
SI.CL.1.cl.162.Contig1	ens|ENSAPMP00000028441	pep:novel group:AMEL2.0:GroupUn:41017862:41021906:1 gene:ENSAPMG00000011321 transcript:ENSAPMT00000028439	7e-10
SI.CL.1.cl.162.Contig1	tr|Q3LBA4|Q3LBA4_APIME	Hypothetical protein (Chemosensory protein 6).[Apis mellifera]	9e-10
SI.CL.1.cl.162.Contig1	ens|ENSAPMP00000030988	pep:novel group:AMEL2.0:GroupUn:41020061:41022096:1 gene:ENSAPMG00000011321 transcript:ENSAPMT00000030987	9e-10
SI.CL.1.cl.162.Contig1	ens|ENSAPMP00000024007	pep:novel group:AMEL2.0:GroupUn:41019961:41021921:1 gene:ENSAPMG00000011321 transcript:ENSAPMT00000024003	9e-10
SI.CL.1.cl.162.Contig1	ens|ENSAPMP00000035375	pep:novel group:AMEL2.0:GroupUn:41018278:41022076:1 gene:ENSAPMG00000011321 transcript:ENSAPMT00000035376	9e-10
SI.CL.1.cl.162.Contig1	tr|Q9U4Z6|Q9U4Z6_MANSE	Sensory appendage protein 2 (Hypothetical protein).[Manduca sexta]	2e-08
SI.CL.1.cl.162.Contig1	tr|Q17JJ2|Q17JJ2_AEDAE	Protein serine/threonine kinase, putative.[Aedes aegypti]	2e-08
SI.CL.1.cl.162.Contig1	tr|Q1W1D8|Q1W1D8_APICC	Odorant binding protein ASP3.[Apis cerana cerana]	5e-08
SI.CL.1.cl.162.Contig1	tr|Q17JJ0|Q17JJ0_AEDAE	Protein serine/threonine kinase, putative.[Aedes aegypti]	6e-08
SI.CL.1.cl.162.Contig1	tr|Q3LB81|Q3LB81_LOCMI	Hypothetical protein (Fragment).[Locusta migratoria]	1e-07
SI.CL.1.cl.162.Contig1	tr|Q7Q3V2|Q7Q3V2_ANOGA	ENSANGP00000011657.[Anopheles gambiae str. PEST]	1e-07
SI.CL.1.cl.162.Contig1	sp|Q9W1C9|PEB3_DROME	(PebIII)Ejaculatory bulb-specific protein 3 precursor (Ejaculatory bulb- specific protein III) (PEB-meIII).[Drosophila melanogaster]	1e-07
SI.CL.1.cl.162.Contig1	ens|AGAP008059-PA	pep:known chromosome:AgamP3:3R:4927313:4932587:1 gene:AGAP008059 transcript:AGAP008059-RA	1e-07
SI.CL.1.cl.162.Contig1	tr|Q8I6X7|Q8I6X7_APIME	(ASP3c)Antennal-specific protein 3c precursor (Chemosensory protein 3).[Apis mellifera]	2e-07
SI.CL.1.cl.162.Contig1	tr|Q3LBA5|Q3LBA5_APIME	Hypothetical protein.[Apis mellifera]	2e-07
SI.CL.1.cl.162.Contig1	tr|Q17JI9|Q17JI9_AEDAE	Protein serine/threonine kinase, putative.[Aedes aegypti]	2e-07
SI.CL.1.cl.162.Contig1	tr|Q4VR77|Q4VR77_CHOFU	Chemosensory protein 4.[Choristoneura fumiferana]	2e-07
SI.CL.1.cl.162.Contig1	tr|Q6H8Z0|Q6H8Z0_ANOGA	(CSP2)Putative chemosensory protein CSP2 precursor (Hypothetical protein) (Putative chemosensory protein CSP1 precursor).[Anopheles gambiae]	2e-07
SI.CL.1.cl.162.Contig1	tr|Q8T6R3|Q8T6R3_ANOGA	(SAP-1)Sensory appendage protein (Hypothetical protein).[Anopheles gambiae]	3e-07
SI.CL.28.cl.2816.Contig1	tr|Q569T4|Q569T4_XENLA	(MGC115312)MGC115312 protein.[Xenopus laevis]	1e-18
SI.CL.28.cl.2816.Contig1	ens|ENSXETP00000058196	pep:novel scaffold:JGI4.1:scaffold_1030:196991:199226:1 gene:ENSXETG00000028037 transcript:ENSXETT00000058196	1e-18
SI.CL.28.cl.2816.Contig1	ens|ENSXETP00000050117	pep:novel scaffold:JGI4.1:scaffold_5:5106719:5107845:-1 gene:ENSXETG00000023180 transcript:ENSXETT00000050117	1e-16
SI.CL.28.cl.2816.Contig1	ens|ENSXETP00000020803	pep:novel scaffold:JGI4.1:scaffold_740:138085:141888:-1 gene:ENSXETG00000020552 transcript:ENSXETT00000020803	6e-16
SI.CL.28.cl.2816.Contig1	ens|ENSXETP00000002422	pep:novel scaffold:JGI4.1:scaffold_592:590056:596030:-1 gene:ENSXETG00000001100 transcript:ENSXETT00000002422	1e-15
SI.CL.28.cl.2816.Contig1	ens|ENSXETP00000010707	pep:novel scaffold:JGI4.1:scaffold_1101:104403:170761:-1 gene:ENSXETG00000019954 transcript:ENSXETT00000010707	2e-15
SI.CL.28.cl.2816.Contig1	ens|ENSXETP00000024457	pep:novel scaffold:JGI4.1:scaffold_8923:448:1120:-1 gene:ENSXETG00000011195 transcript:ENSXETT00000024457	3e-15
SI.CL.28.cl.2816.Contig1	tr|Q5TN89|Q5TN89_ANOGA	ENSANGP00000026469 (Fragment).[Anopheles gambiae str. PEST]	2e-14
SI.CL.28.cl.2816.Contig1	tr|Q5TX66|Q5TX66_ANOGA	ENSANGP00000027156 (Fragment).[Anopheles gambiae str. PEST]	6e-14
SI.CL.28.cl.2816.Contig1	sp|Q96MB7|CK077_HUMAN	(C11orf77)Uncharacterized protein C11orf77.[Homo sapiens]	7e-14
SI.CL.28.cl.2816.Contig1	ens|ENSPTRP00000006163	pep:known chromosome:CHIMP2.1:11:47127552:47142680:-1 gene:ENSPTRG00000003548 transcript:ENSPTRT00000006678	7e-14
SI.CL.28.cl.2816.Contig1	ens|SINFRUP00000182547	pep:novel scaffold:FUGU4:scaffold_65:117096:118024:-1 gene:SINFRUG00000158119 transcript:SINFRUT00000176318	7e-14
SI.CL.28.cl.2816.Contig1	ens|ENSGALP00000013590	pep:known chromosome:WASHUC2:5:25655922:25658682:1 gene:ENSGALG00000008354 transcript:ENSGALT00000013605	7e-14
SI.CL.28.cl.2816.Contig1	ens|ENSMMUP00000025851	pep:novel chromosome:MMUL_1:14:25504961:25520378:1 gene:ENSMMUG00000019675 transcript:ENSMMUT00000027638	9e-14
SI.CL.28.cl.2816.Contig1	ens|ENSCAFP00000013509	pep:known chromosome:BROADD2:18:45922185:45930637:1 gene:ENSCAFG00000009186 transcript:ENSCAFT00000014604	9e-14
SI.CL.28.cl.2816.Contig1	sp|Q17QR8|CK077_BOVIN	Uncharacterized protein C11orf77 homolog.[Bos taurus]	1e-13
SI.CL.28.cl.2816.Contig1	ens|ENSOCUP00000013863	pep:novel genescaffold:RABBIT:GeneScaffold_1639:193211:205089:-1 gene:ENSOCUG00000016137 transcript:ENSOCUT00000016130	1e-13
SI.CL.28.cl.2816.Contig1	sp|Q8BR93|CK077_MOUSE	Uncharacterized protein C11orf77 homolog.[Mus musculus]	2e-13
SI.CL.28.cl.2816.Contig1	sp_vs|Q8BR93-3|CK077_MOUSE-3	Isoform 3 of Q8BR93.[Mus musculus]	2e-13
SI.CL.28.cl.2816.Contig1	sp_vs|Q8BR93-2|CK077_MOUSE-2	Isoform 2 of Q8BR93.[Mus musculus]	2e-13
SI.CL.18.cl.1888.Contig1	tr|Q5EP09|Q5EP09_SOLGE	(Gp-9)Putative odorant binding protein precursor.[Solenopsis geminata]	5e-10
SI.CL.18.cl.1888.Contig1	tr|Q5EP06|Q5EP06_9HYME	(Gp-9)Putative odorant binding protein precursor.[Solenopsis electra]	9e-10
SI.CL.18.cl.1888.Contig1	tr|Q8WRP7|Q8WRP7_SOLGE	(Gp-9)Putative odorant binding protein precursor.[Solenopsis geminata]	9e-10
SI.CL.18.cl.1888.Contig1	tr|Q5EP07|Q5EP07_9HYME	(Gp-9)Putative odorant binding protein precursor.[Solenopsis pusillignis]	1e-09
SI.CL.18.cl.1888.Contig1	tr|Q8WP53|Q8WP53_SOLIN	(Gp-9)Putative odorant binding protein precursor.[Solenopsis invicta]	1e-09
SI.CL.18.cl.1888.Contig1	tr|Q5ENZ9|Q5ENZ9_9HYME	(Gp-9)Putative odorant binding protein precursor.[Solenopsis megergates]	1e-09
SI.CL.18.cl.1888.Contig1	tr|Q8WRP9|Q8WRP9_SOLRI	(Gp-9)Putative odorant binding protein precursor.[Solenopsis richteri]	1e-09
SI.CL.18.cl.1888.Contig1	tr|Q8WRQ2|Q8WRQ2_SOLIN	(Gp-9)Putative odorant binding protein precursor.[Solenopsis invicta]	1e-09
SI.CL.18.cl.1888.Contig1	tr|Q8WRQ4|Q8WRQ4_9HYME	(Gp-9)Putative odorant binding protein precursor.[Solenopsis interrupta]	1e-09
SI.CL.18.cl.1888.Contig1	tr|Q8WRQ0|Q8WRQ0_9HYME	(Gp-9)Putative odorant binding protein precursor.[Solenopsis quinquecuspis]	1e-09
SI.CL.18.cl.1888.Contig1	tr|Q8WRQ1|Q8WRQ1_9HYME	(Gp-9)Putative odorant binding protein precursor.[Solenopsis macdonaghi]	1e-09
SI.CL.18.cl.1888.Contig1	tr|Q5EP10|Q5EP10_SOLGE	(Gp-9)Putative odorant binding protein precursor.[Solenopsis geminata]	2e-09
SI.CL.18.cl.1888.Contig1	tr|Q5EP16|Q5EP16_9HYME	(Gp-9)Putative odorant binding protein precursor.[Solenopsis nigella gensterblumi]	2e-09
SI.CL.18.cl.1888.Contig1	tr|Q5EP15|Q5EP15_9HYME	(Gp-9)Putative odorant binding protein precursor.[Solenopsis substituta]	2e-09
SI.CL.18.cl.1888.Contig1	tr|Q5EP14|Q5EP14_9HYME	(Gp-9)Putative odorant binding protein precursor.[Solenopsis tridens]	2e-09
SI.CL.18.cl.1888.Contig1	tr|Q5EP12|Q5EP12_SOLGE	(Gp-9)Putative odorant binding protein precursor.[Solenopsis geminata]	3e-09
SI.CL.18.cl.1888.Contig1	tr|Q5EP05|Q5EP05_9HYME	(Gp-9)Putative odorant binding protein precursor.[Solenopsis daguerrei]	3e-09
SI.CL.18.cl.1888.Contig1	tr|Q7KF17|Q7KF17_9HYME	(Gp-9)Putative odorant binding protein precursor.[Solenopsis aurea]	6e-09
SI.CL.18.cl.1888.Contig1	tr|Q5EP08|Q5EP08_9HYME	(Gp-9)Putative odorant binding protein precursor.[Solenopsis xyloni]	6e-09
SI.CL.18.cl.1888.Contig1	tr|Q8WP92|Q8WP92_9HYME	(Gp-9)Putative odorant binding protein precursor.[Solenopsis amblychila]	6e-09
SiJWC03CAW.scf	ens|ENSCINP00000014669	pep:novel chromosome:JGI2:3p:1186034:1187333:-1 gene:ENSCING00000007139 transcript:ENSCINT00000014669	9e-09
SiJWC03CAW.scf	tr|Q292W9|Q292W9_DROPS	(GA17403)GA17403-PA (Fragment).[Drosophila pseudoobscura]	3e-08
SiJWC03CAW.scf	tr|Q16EQ7|Q16EQ7_AEDAE	Hypothetical protein.[Aedes aegypti]	4e-08
SiJWC03CAW.scf	ens|ENSGALP00000026303	pep:known chromosome:WASHUC2:2:144109279:144121875:-1 gene:ENSGALG00000016337 transcript:ENSGALT00000026353	4e-08
SiJWC03CAW.scf	tr|Q54SD3|Q54SD3_DICDI	Deoxyribonuclease.[Dictyostelium discoideum AX4]	6e-08
SiJWC03CAW.scf	tr|Q6GML7|Q6GML7_DANRE	Zgc:92362.[Danio rerio]	1e-07
SiJWC03CAW.scf	tr|Q5A9C4|Q5A9C4_CANAL	Hypothetical protein.[Candida albicans]	1e-07
SiJWC03CAW.scf	tr|Q385F9|Q385F9_9TRYP	TatD related deoxyribonuclease, putative.[Trypanosoma brucei]	1e-07
SiJWC03CAW.scf	tr|Q7JUN9|Q7JUN9_DROME	LD08659p (CG3358-PA, isoform A).[Drosophila melanogaster]	2e-07
SiJWC03CAW.scf	tr|A4H6P9|A4H6P9_LEIBR	TatD related deoxyribonuclease, putative.[Leishmania braziliensis]	2e-07
SiJWC03CAW.scf	tr|A1Z6R8|A1Z6R8_DROME	(CG3358)CG3358-PB, isoform B.[Drosophila melanogaster]	2e-07
SiJWC03CAW.scf	tr|Q640V9|Q640V9_XENLA	(LOC494648)LOC494648 protein.[Xenopus laevis]	2e-07
SiJWC03CAW.scf	tr|Q016I9|Q016I9_OSTTA	TatD-related DNase (ISS) (Fragment).[Ostreococcus tauri]	2e-07
SiJWC03CAW.scf	tr|A5K9Q1|A5K9Q1_PLAVI	TatD-like deoxyribonuclease, putative.[Plasmodium vivax]	2e-07
SiJWC03CAW.scf	tr|Q9UUF1|Q9UUF1_SCHPO	SPBC17A3.08 protein (Pi038 protein).[Schizosaccharomyces pombe]	2e-07
SiJWC03CAW.scf	tr|O13630|O13630_SCHPO	(pi038)HYPOTHETICAL 47.4KD PROTEIN IN SHP1-SEC17 INTERGENIC REGION.[Schizosaccharomyces pombe]	2e-07
SiJWC03CAW.scf	plasmo|Plasmodium_vivax_SaI-	1|ctg_6843|Pv081205|Annotation|Plasmodium_vivax_TIGR|(pr otein coding) TatD-like deoxyribonuclease, putative	2e-07
SiJWC03CAW.scf	tr|A0DGL1|A0DGL1_PARTE	Chromosome undetermined scaffold_5, whole genome shotgun sequence.[Paramecium tetraurelia]	3e-07
SiJWC03CAW.scf	ens|SINFRUP00000182411	pep:novel scaffold:FUGU4:scaffold_426:143248:147748:1 gene:SINFRUG00000162714 transcript:SINFRUT00000182952	3e-07
SiJWC03CAW.scf	tr|Q4QGV4|Q4QGV4_LEIMA	TatD related deoxyribonuclease, putative.[Leishmania major]	4e-07
SI.CL.11.cl.1185.Contig1	tr|Q6NRH1|Q6NRH1_XENLA	(MGC83816)MGC83816 protein.[Xenopus laevis]	6e-39
SI.CL.11.cl.1185.Contig1	ens|ENSCAFP00000020014	pep:known chromosome:BROADD2:X:22875187:22876881:1 gene:ENSCAFG00000013603 transcript:ENSCAFT00000021554	2e-37
SI.CL.11.cl.1185.Contig1	tr|Q8N7N5|Q8N7N5_MOUSE	(Wdr42a)CDNA fis, clone TRACH2007688 (13 days embryo liver cDNA, RIKEN full- length enriched library, clone:I920062A20 product:Similar to H326, full insert sequence) (WD repeat domain 42A).[Mus musculus]	3e-37
SI.CL.11.cl.1185.Contig1	tr|Q28I90|Q28I90_XENTR	(wdr42a)WD repeat domain 42A.[Xenopus tropicalis]	4e-37
SI.CL.11.cl.1185.Contig1	tr|Q5RAK2|Q5RAK2_PONPY	(DKFZp469M021)Hypothetical protein DKFZp469M021.[Pongo pygmaeus]	7e-37
SI.CL.11.cl.1185.Contig1	tr|Q68CS7|Q68CS7_HUMAN	(DKFZp781G1096)Hypothetical protein DKFZp781G1096.[Homo sapiens]	7e-37
SI.CL.11.cl.1185.Contig1	tr|Q5TAQ9|Q5TAQ9_HUMAN	(WDR42A)WD repeat domain 42A.[Homo sapiens]	7e-37
SI.CL.11.cl.1185.Contig1	tr|Q4QQI6|Q4QQI6_HUMAN	(WDR42A)WD repeat domain 42A.[Homo sapiens]	7e-37
SI.CL.11.cl.1185.Contig1	ens|ENSPTRP00000002595	pep:known chromosome:CHIMP2.1:1:139496987:139543956:-1 gene:ENSPTRG00000001546 transcript:ENSPTRT00000002826	7e-37
SI.CL.11.cl.1185.Contig1	tr|Q5U2M6|Q5U2M6_RAT	(RGD1308513)Similar to expressed sequence AA408877.[Rattus norvegicus]	9e-37
SI.CL.11.cl.1185.Contig1	tr|Q53F14|Q53F14_HUMAN	H326 variant (Fragment).[Homo sapiens]	9e-37
SI.CL.11.cl.1185.Contig1	ens|ENSBTAP00000007621	pep:known chromosome:Btau_3.1:3:4266372:4305769:1 gene:ENSBTAG00000005796 transcript:ENSBTAT00000007621	9e-37
SI.CL.11.cl.1185.Contig1	tr|Q12839|Q12839_HUMAN	(WDR42A)WD repeat protein 42A.[Homo sapiens]	2e-36
SI.CL.11.cl.1185.Contig1	ens|ENSMODP00000012022	pep:novel chromosome:BROADO5:2:165477713:165528003:1 gene:ENSMODG00000009621 transcript:ENSMODT00000012246	2e-36
SI.CL.11.cl.1185.Contig1	ens|ENSMMUP00000023456	pep:novel chromosome:MMUL_1:1:138839751:138884175:-1 gene:ENSMMUG00000017841 transcript:ENSMMUT00000025072	2e-36
SI.CL.11.cl.1185.Contig1	tr|Q4R6S0|Q4R6S0_MACFA	Testis cDNA, clone: QtsA-17288, similar to human H326 (H326),.[Macaca fascicularis]	2e-36
SI.CL.11.cl.1185.Contig1	tr|Q5R448|Q5R448_PONPY	(DKFZp459M072)Hypothetical protein DKFZp459M072.[Pongo pygmaeus]	2e-35
SI.CL.11.cl.1185.Contig1	tr|Q7T134|Q7T134_DANRE	(si:rp71-1g18.15)Novel protein similar to human H326 protein (Fragment).[Danio rerio]	4e-35
SI.CL.11.cl.1185.Contig1	ens|ENSDARP00000070393	pep:known chromosome:ZFISH6:2:41623881:41638993:1 gene:ENSDARG00000053814 transcript:ENSDART00000075913	4e-35
SI.CL.11.cl.1185.Contig1	tr|A2AHY8|A2AHY8_MOUSE	(Pet2)Plasmacytoma expressed transcript 2.[Mus musculus]	5e-35
SiJWF04BEA.scf	tr|Q75R41|Q75R41_BOMMO	Putative transposase yabusame-W.[Bombyx mori]	6e-15
SiJWF04BEA.scf	tr|Q75QC0|Q75QC0_BOMMO	Putative transposase yabusame-1.[Bombyx mori]	6e-15
SiJWF04BEA.scf	tr|A1XCQ5|A1XCQ5_TRINI	Transposase.[Trichoplusia ni]	4e-10
SiJWF04BEA.scf	tr|Q283G3|Q283G3_TRINI	Transposase (Fragment).[Trichoplusia ni]	8e-10
SiJWF04BEA.scf	tr|Q283G5|Q283G5_TRINI	Transposase (Fragment).[Trichoplusia ni]	8e-10
SiJWF04BEA.scf	tr|Q27026|Q27026_TRINI	Hypothetical protein.[Trichoplusia ni]	8e-10
SiJWF04BEA.scf	tr|Q283G4|Q283G4_TRINI	Transposase (Fragment).[Trichoplusia ni]	8e-10
SiJWF04BEA.scf	tr|Q283G1|Q283G1_TRINI	Transposase.[Trichoplusia ni]	8e-10
SiJWF04BEA.scf	tr|Q207U0|Q207U0_HELVI	Transposase.[Heliothis virescens]	1e-09
SiJWF04BEA.scf	tr|Q283G2|Q283G2_TRINI	Transposase (Fragment).[Trichoplusia ni]	2e-09
SiJWF04BEA.scf	tr|Q8MS33|Q8MS33_DROME	RE20036p.[Drosophila melanogaster]	4e-07
SiJWF04BEA.scf	tr|A1Z917|A1Z917_DROME	(CG13151)CG13151-PA.[Drosophila melanogaster]	4e-07
SiJWF04BEA.scf	tr|Q28X74|Q28X74_DROPS	(GA12080)GA12080-PA (Fragment).[Drosophila pseudoobscura]	5e-06
SiJWF04BEA.scf	ens|ENSDARP00000054171	pep:known chromosome:ZFISH6:10:46946396:46950228:-1 gene:ENSDARG00000037236 transcript:ENSDART00000054172	0.002
SiJWF04BEA.scf	tr|Q4TAJ1|Q4TAJ1_TETNG	Chromosome undetermined SCAF7304, whole genome shotgun sequence. (Fragment).[Tetraodon nigroviridis]	0.016
SiJWF04BEA.scf	ens|ENSDARP00000079370	pep:novel chromosome:ZFISH6:16:44980304:44981743:1 gene:ENSDARG00000060370 transcript:ENSDART00000084935	0.1
SiJWF04BEA.scf	ens|ENSDARP00000078560	pep:known chromosome:ZFISH6:5:46621368:46622648:-1 gene:ENSDARG00000060019 transcript:ENSDART00000084125	0.52
SiJWF04BEA.scf	tr|Q7PKD9|Q7PKD9_ANOGA	(PBD2)ENSANGP00000023252.[Anopheles gambiae str. PEST]	0.88
SiJWF04BEA.scf	ens|AGAP012114-PA	pep:known chromosome:AgamP3:3L:37766973:37768835:1 gene:AGAP012114 transcript:AGAP012114-RA	0.88
SI.CL.25.cl.2515.Contig1	ens|ENSCINP00000001564	pep:novel scaffold:JGI2:scaffold_281:79398:80422:1 gene:ENSCING00000000866 transcript:ENSCINT00000001564	3e-30
SI.CL.25.cl.2515.Contig1	ens|ENSCINP00000000010	pep:novel scaffold:JGI2:scaffold_59:631740:632642:-1 gene:ENSCING00000000007 transcript:ENSCINT00000000010	1e-29
SI.CL.25.cl.2515.Contig1	ens|ENSDARP00000030108	pep:known chromosome:ZFISH6:14:44310092:44311588:-1 gene:ENSDARG00000043167 transcript:ENSDART00000031651	2e-27
SI.CL.25.cl.2515.Contig1	ens|ENSXETP00000039657	pep:novel scaffold:JGI4.1:scaffold_357:201612:202770:-1 gene:ENSXETG00000018308 transcript:ENSXETT00000039657	6e-27
SI.CL.25.cl.2515.Contig1	ens|ENSXETP00000043614	pep:novel scaffold:JGI4.1:scaffold_14670:2820:4061:-1 gene:ENSXETG00000006433 transcript:ENSXETT00000043614	8e-27
SI.CL.25.cl.2515.Contig1	ens|ENSXETP00000014102	pep:novel scaffold:JGI4.1:scaffold_14670:2757:5829:-1 gene:ENSXETG00000006433 transcript:ENSXETT00000014102	8e-27
SI.CL.25.cl.2515.Contig1	ens|ENSXETP00000002424	pep:novel scaffold:JGI4.1:scaffold_14670:2820:3658:-1 gene:ENSXETG00000006433 transcript:ENSXETT00000002424	2e-26
SI.CL.25.cl.2515.Contig1	ens|ENSDARP00000076682	pep:known chromosome:ZFISH6:22:3431873:3433241:1 gene:ENSDARG00000039687 transcript:ENSDART00000082245	3e-26
SI.CL.25.cl.2515.Contig1	ens|ENSCINP00000000446	pep:novel scaffold:JGI2:scaffold_2127:1045:1584:-1 gene:ENSCING00000000247 transcript:ENSCINT00000000446	2e-23
SI.CL.25.cl.2515.Contig1	tr|Q7PNJ0|Q7PNJ0_ANOGA	ENSANGP00000010363.[Anopheles gambiae str. PEST]	7e-23
SI.CL.25.cl.2515.Contig1	ens|ENSXETP00000053518	pep:novel scaffold:JGI4.1:scaffold_706:468285:469420:-1 gene:ENSXETG00000024894 transcript:ENSXETT00000053518	2e-22
SI.CL.25.cl.2515.Contig1	ens|ENSCINP00000001094	pep:novel scaffold:JGI2:scaffold_447:37609:38383:-1 gene:ENSCING00000000598 transcript:ENSCINT00000001094	2e-22
SI.CL.25.cl.2515.Contig1	ens|ENSXETP00000001428	pep:novel scaffold:JGI4.1:scaffold_8386:14412:14933:1 gene:ENSXETG00000000649 transcript:ENSXETT00000001428	4e-20
SI.CL.25.cl.2515.Contig1	ens|ENSXETP00000043081	pep:novel scaffold:JGI4.1:scaffold_428:454560:455255:1 gene:ENSXETG00000019913 transcript:ENSXETT00000043081	5e-20
SI.CL.25.cl.2515.Contig1	ens|ENSXETP00000057449	pep:novel scaffold:JGI4.1:scaffold_428:454041:455357:1 gene:ENSXETG00000019913 transcript:ENSXETT00000057449	5e-20
SI.CL.25.cl.2515.Contig1	ens|ENSXETP00000043084	pep:novel scaffold:JGI4.1:scaffold_428:454011:455357:1 gene:ENSXETG00000019913 transcript:ENSXETT00000043084	5e-20
SI.CL.25.cl.2515.Contig1	ens|ENSXETP00000043080	pep:novel scaffold:JGI4.1:scaffold_428:441523:455357:1 gene:ENSXETG00000019913 transcript:ENSXETT00000043080	5e-20
SI.CL.25.cl.2515.Contig1	ens|ENSCINP00000027912	pep:novel scaffold:JGI2:scaffold_171:120875:121697:1 gene:ENSCING00000015936 transcript:ENSCINT00000028158	7e-20
SI.CL.25.cl.2515.Contig1	tr|A1A649|A1A649_XENLA	Hypothetical protein.[Xenopus laevis]	9e-20
SI.CL.25.cl.2515.Contig1	ens|ENSDARP00000069989	pep:novel chromosome:ZFISH6:1:42394164:42396802:-1 gene:ENSDARG00000053470 transcript:ENSDART00000075507	5e-19
SI.CL.0.cl.015.Contig2	tr|Q29DI1|Q29DI1_DROPS	(GA21992)GA21992-PA (Fragment).[Drosophila pseudoobscura]	6e-36
SI.CL.0.cl.015.Contig2	tr|Q9VVX4|Q9VVX4_DROME	(mRpL21)CG9730-PA.[Drosophila melanogaster]	6e-36
SI.CL.0.cl.015.Contig2	tr|Q5TMZ0|Q5TMZ0_ANOGA	ENSANGP00000008642.[Anopheles gambiae str. PEST]	2e-35
SI.CL.0.cl.015.Contig2	ens|AGAP012030-PB	pep:novel chromosome:AgamP3:3L:36690523:36700661:-1 gene:AGAP012030 transcript:AGAP012030-RB	2e-35
SI.CL.0.cl.015.Contig2	tr|Q17G93|Q17G93_AEDAE	Hypothetical protein.[Aedes aegypti]	9e-35
SI.CL.0.cl.015.Contig2	ens|ENSGALP00000006944	pep:known chromosome:WASHUC2:5:1452106:1469268:-1 gene:ENSGALG00000004362 transcript:ENSGALT00000006955	1e-20
SI.CL.0.cl.015.Contig2	tr|Q3KPT2|Q3KPT2_XENLA	(MGC131341)MGC131341 protein.[Xenopus laevis]	2e-20
SI.CL.0.cl.015.Contig2	ens|ENSCSAVP00000012543	pep:novel reftig:CSAV2.0:reftig_26:981481:984647:1 gene:ENSCSAVG00000007364 transcript:ENSCSAVT00000012687	5e-20
SI.CL.0.cl.015.Contig2	ens|ENSGACP00000026140	pep:novel group:BROADS1:groupIX:19478877:19479491:1 gene:ENSGACG00000019780 transcript:ENSGACT00000026191	4e-19
SI.CL.0.cl.015.Contig2	ens|ENSDNOP00000001809	pep:novel genescaffold:ARMA:GeneScaffold_7323:1385:15205:-1 gene:ENSDNOG00000002330 transcript:ENSDNOT00000002330	2e-18
SI.CL.0.cl.015.Contig2	tr|Q28DD3|Q28DD3_XENTR	Novel protein.[Xenopus tropicalis]	3e-18
SI.CL.0.cl.015.Contig2	ens|ENSXETP00000043185	pep:known scaffold:JGI4.1:scaffold_216:1681949:1690065:1 gene:ENSXETG00000019978 transcript:ENSXETT00000043185	3e-18
SI.CL.0.cl.015.Contig2	ens|ENSMODP00000004939	pep:novel chromosome:BROADO5:5:303634169:303648851:-1 gene:ENSMODG00000004013 transcript:ENSMODT00000005045	3e-18
SI.CL.0.cl.015.Contig2	tr|Q05AN2|Q05AN2_DANRE	Zgc:153377.[Danio rerio]	6e-18
SI.CL.0.cl.015.Contig2	sp|Q9D1N9|RM21_MOUSE	(Mrpl21)39S ribosomal protein L21, mitochondrial precursor (L21mt) (MRP-L21).[Mus musculus]	1e-17
SI.CL.0.cl.015.Contig2	tr|Q60RP2|Q60RP2_CAEBR	(CBG21248)Hypothetical protein CBG21248.[Caenorhabditis briggsae]	2e-17
SI.CL.0.cl.015.Contig2	ens|ENSPTRP00000040504	pep:known chromosome:CHIMP2.1:11:67132862:67145156:-1 gene:ENSPTRG00000003988 transcript:ENSPTRT00000043153	3e-17
SI.CL.0.cl.015.Contig2	ens|ENSPTRP00000006864	pep:known chromosome:CHIMP2.1:11:67132862:67145172:-1 gene:ENSPTRG00000003988 transcript:ENSPTRT00000007441	3e-17
SI.CL.0.cl.015.Contig2	tr|Q6A575|Q6A575_CAEEL	Hypothetical protein.[Caenorhabditis elegans]	5e-17
SI.CL.0.cl.015.Contig2	ens|ENSMMUP00000013240	pep:novel chromosome:MMUL_1:14:5834140:5847136:1 gene:ENSMMUG00000010124 transcript:ENSMMUT00000014137	5e-17
SI.CL.25.cl.2552.Contig1	ens|ENSAPMP00000017890	pep:novel group:AMEL2.0:Group15:3688067:3689267:1 gene:ENSAPMG00000015714 transcript:ENSAPMT00000017889	9e-32
SI.CL.25.cl.2552.Contig1	ens|ENSAPMP00000026350	pep:novel group:AMEL2.0:Group15:3687341:3688743:1 gene:ENSAPMG00000015714 transcript:ENSAPMT00000026350	9e-32
SI.CL.25.cl.2552.Contig1	tr|Q17HU8|Q17HU8_AEDAE	PolyA-binding protein interacting protein, putative.[Aedes aegypti]	7e-06
SI.CL.25.cl.2552.Contig1	tr|Q6PBS9|Q6PBS9_DANRE	Zgc:73265.[Danio rerio]	0.0002
SI.CL.25.cl.2552.Contig1	ens|ENSDARP00000010658	pep:known chromosome:ZFISH6:1:54132062:54137914:1 gene:ENSDARG00000008706 transcript:ENSDART00000010211	0.0002
SI.CL.25.cl.2552.Contig1	ens|ENSMODP00000013996	pep:novel chromosome:BROADO5:1:704979745:704990809:1 gene:ENSMODG00000011188 transcript:ENSMODT00000014254	0.0004
SI.CL.25.cl.2552.Contig1	ens|AGAP001639-PA	pep:novel chromosome:AgamP3:2R:7249207:7249949:1 gene:AGAP001639 transcript:AGAP001639-RA	0.0004
SI.CL.25.cl.2552.Contig1	ens|ENSCAFP00000013373	pep:novel chromosome:BROADD2:17:54521023:54525125:1 gene:ENSCAFG00000009092 transcript:ENSCAFT00000014460	0.0005
SI.CL.25.cl.2552.Contig1	ens|ENSCAFP00000031551	pep:known chromosome:BROADD2:17:54520916:54525279:1 gene:ENSCAFG00000009092 transcript:ENSCAFT00000036200	0.0005
SI.CL.25.cl.2552.Contig1	ens|ENSBTAP00000019527	pep:novel chromosome:Btau_3.1:11:14061537:14065663:1 gene:ENSBTAG00000014667 transcript:ENSBTAT00000019527	0.0005
SI.CL.25.cl.2552.Contig1	tr|Q4T9M4|Q4T9M4_TETNG	Chromosome undetermined SCAF7533, whole genome shotgun sequence. (Fragment).[Tetraodon nigroviridis]	0.0006
SI.CL.25.cl.2552.Contig1	tr|Q6NTH5|Q6NTH5_XENTR	(paip2)Polyadenylate-binding protein-interacting protein 2.[Xenopus tropicalis]	0.0008
SI.CL.25.cl.2552.Contig1	tr|Q9ULR5|Q9ULR5_HUMAN	(KIAA1155)KIAA1155 protein (Fragment).[Homo sapiens]	0.0008
SI.CL.25.cl.2552.Contig1	ens|ENSMMUP00000008343	pep:novel chromosome:MMUL_1:13:71451655:71458265:-1 gene:ENSMMUG00000006330 transcript:ENSMMUT00000008873	0.0008
SI.CL.25.cl.2552.Contig1	ens|ENSPTRP00000020672	pep:known chromosome:CHIMP2.1:2a:72730616:72775567:-1 gene:ENSPTRG00000012046 transcript:ENSPTRT00000022408	0.0008
SI.CL.25.cl.2552.Contig1	ens|ENSXETP00000006619	pep:known scaffold:JGI4.1:scaffold_368:134540:143923:1 gene:ENSXETG00000025676 transcript:ENSXETT00000006619	0.0008
SI.CL.25.cl.2552.Contig1	ens|ENSP00000244221	pep:known chromosome:NCBI36:2:71263377:71307721:-1 gene:ENSG00000124374 transcript:ENST00000244221	0.0008
SI.CL.25.cl.2552.Contig1	tr|Q32N73|Q32N73_XENLA	Hypothetical protein.[Xenopus laevis]	0.001
SI.CL.25.cl.2552.Contig1	tr|Q8AVT3|Q8AVT3_XENLA	Paip2-prov protein.[Xenopus laevis]	0.001
SI.CL.25.cl.2552.Contig1	tr|Q9VG13|Q9VG13_DROME	(Paip2)CG12358-PA (PolyA-binding protein-interacting protein 2) (LD15606p).[Drosophila melanogaster]	0.001
SI.CL.22.cl.2279.Contig1	tr|Q52KD3|Q52KD3_XENLA	(MGC85029)MGC85029 protein.[Xenopus laevis]	0.029
SI.CL.22.cl.2279.Contig1	tr|Q2LVE8|Q2LVE8_SYNAS	RNA polymerase sigma factor.[Syntrophus aciditrophicus]	0.038
SI.CL.22.cl.2279.Contig1	tr|Q6BRD1|Q6BRD1_DEBHA	Similar to CA1045|IPF11620 Candida albicans IPF11620.[Debaryomyces hansenii]	0.05
SI.CL.22.cl.2279.Contig1	ens|ENSMODP00000028828	pep:novel chromosome:BROADO5:1:560495912:560591241:-1 gene:ENSMODG00000011938 transcript:ENSMODT00000030407	0.15
SI.CL.22.cl.2279.Contig1	tr|Q2WK40|Q2WK40_CLOBE	Hypothetical protein.[Clostridium beijerincki NCIMB 8052]	0.19
SI.CL.22.cl.2279.Contig1	tr|A2FKU0|A2FKU0_TRIVA	Viral A-type inclusion protein, putative.[Trichomonas vaginalis G3]	0.19
SI.CL.22.cl.2279.Contig1	tr|Q5ZJ27|Q5ZJ27_CHICK	Hypothetical protein.[Gallus gallus]	0.25
SI.CL.22.cl.2279.Contig1	tr|A2ETC5|A2ETC5_TRIVA	Hypothetical protein.[Trichomonas vaginalis G3]	0.25
SI.CL.22.cl.2279.Contig1	tr|Q8EX37|Q8EX37_MYCPE	Pseudouridine synthase.[Mycoplasma penetrans]	0.33
SI.CL.22.cl.2279.Contig1	tr|A2ERL6|A2ERL6_TRIVA	Viral A-type inclusion protein, putative.[Trichomonas vaginalis G3]	0.43
SI.CL.22.cl.2279.Contig1	tr|Q8I2E9|Q8I2E9_PLAF7	(PFI1795c)Hypothetical protein PFI1795c.[Plasmodium falciparum]	0.43
SI.CL.22.cl.2279.Contig1	sp|P13276|APL3_MANSE	Apolipophorin-3 precursor (Apolipophorin-III) (ApoLp-III).[Manduca sexta]	0.43
SI.CL.22.cl.2279.Contig1	ens|ENSGALP00000017678	pep:known chromosome:WASHUC2:8:27420810:27444334:1 gene:ENSGALG00000010889 transcript:ENSGALT00000017699	0.43
SI.CL.22.cl.2279.Contig1	tr|Q5TZ80|Q5TZ80_DANRE	(si:dkey-183n20.14)Novel protein similar to vertebrate hook homolog 1 (Drosophila) (HOOK1).[Danio rerio]	0.56
SI.CL.22.cl.2279.Contig1	tr|Q8IBK6|Q8IBK6_PLAF7	(MAL7P1.132)Hypothetical protein MAL7P1.132.[Plasmodium falciparum]	0.56
SI.CL.22.cl.2279.Contig1	tr|Q17AN3|Q17AN3_AEDAE	DNA repair protein rad50.[Aedes aegypti]	0.56
SI.CL.22.cl.2279.Contig1	tr|A2E929|A2E929_TRIVA	Hypothetical protein.[Trichomonas vaginalis G3]	0.56
SI.CL.22.cl.2279.Contig1	tr|Q16FI3|Q16FI3_AEDAE	DNA repair protein rad50.[Aedes aegypti]	0.56
SI.CL.22.cl.2279.Contig1	ens|ENSCAFP00000009329	pep:known chromosome:BROADD2:15:37429011:37509906:-1 gene:ENSCAFG00000006222 transcript:ENSCAFT00000010057	0.56
SI.CL.22.cl.2279.Contig1	ens|ENSCSAVP00000010696	pep:novel reftig:CSAV2.0:reftig_551:158908:193171:-1 gene:ENSCSAVG00000006277 transcript:ENSCSAVT00000010826	0.56
SI.CL.40.cl.4070.Contig1	sp|P35778|VA3_SOLIN	Venom allergen 3 precursor (Venom allergen III) (Allergen Sol i 3) (Sol i III).[Solenopsis invicta]	6e-72
SI.CL.40.cl.4070.Contig1	sp|P35779|VA3_SOLRI	Venom allergen 3 (Venom allergen III) (Allergen Sol r 3) (Sol r III).[Solenopsis richteri]	8e-70
SI.CL.40.cl.4070.Contig1	sp|Q05108|VA5_DOLAR	Venom allergen 5 (Antigen 5) (Ag5) (Allergen Dol a 5) (Dol a V).[Dolichovespula arenaria]	9e-58
SI.CL.40.cl.4070.Contig1	sp|P10737|VA53_DOLMA	Venom allergen 5.02 precursor (Antigen 5 form 3) (Ag5-3) (Allergen Dol m 5.02) (Dol m V-B) (Fragment).[Dolichovespula maculata]	1e-56
SI.CL.40.cl.4070.Contig1	sp|Q05110|VA5_VESVU	Venom allergen 5 precursor (Antigen 5) (Ag5) (Allergen Ves v 5) (Ves v V).[Vespula vulgaris]	3e-55
SI.CL.40.cl.4070.Contig1	sp|P35785|VA5_VESPE	Venom allergen 5 (Antigen 5) (Ag5) (Allergen Ves p 5) (Ves p V).[Vespula pensylvanica]	7e-55
SI.CL.40.cl.4070.Contig1	sp|P35781|VA51_VESCR	Venom allergen 5.01 (Antigen 5-1) (Ag5-1) (Allergen Vesp c 5.01) (Vesp c V.01).[Vespa crabro]	2e-54
SI.CL.40.cl.4070.Contig1	sp|P35760|VA5_VESMC	Venom allergen 5 (Antigen 5) (Ag5) (Allergen Ves m 5) (Ves m V).[Vespula maculifrons]	2e-54
SI.CL.40.cl.4070.Contig1	tr|Q2L6Z1|Q2L6Z1_VESMC	Venom allergen 5.[Vespula maculifrons]	3e-54
SI.CL.40.cl.4070.Contig1	tr|Q3ZU96|Q3ZU96_VESGE	(ves g 5)Ves g 5 allergen (Fragment).[Vespula germanica]	5e-54
SI.CL.40.cl.4070.Contig1	sp|P35784|VA5_VESGE	Venom allergen 5 (Antigen 5) (Ag5) (Allergen Ves g 5) (Ves g V).[Vespula germanica]	6e-54
SI.CL.40.cl.4070.Contig1	sp|P35783|VA5_VESFL	Venom allergen 5 (Antigen 5) (Ag5) (Allergen Ves f 5) (Ves f V).[Vespula flavopilosa]	1e-53
SI.CL.40.cl.4070.Contig1	sp|P10736|VA52_DOLMA	Venom allergen 5.01 precursor (Antigen 5 form 2) (Ag5-2) (Allergen Dol m 5.01) (Dol m V-A).[Dolichovespula maculata]	4e-53
SI.CL.40.cl.4070.Contig1	sp|P35787|VA5_VESVI	Venom allergen 5 (Antigen 5) (Ag5) (Allergen Ves vi 5) (Ves vi V).[Vespula vidua]	1e-52
SI.CL.40.cl.4070.Contig1	sp|P35782|VA52_VESCR	Venom allergen 5.02 (Antigen 5-2) (Ag5-2) (Allergen Vesp c 5.02) (Vesp c V.02).[Vespa crabro]	2e-52
SI.CL.40.cl.4070.Contig1	sp|P81657|VA5_VESMA	Venom allergen 5 (Antigen 5) (Ag5) (Allergen Vesp m 5).[Vespa mandarinia]	4e-52
SI.CL.40.cl.4070.Contig1	sp|P35786|VA5_VESSQ	Venom allergen 5 (Antigen 5) (Ag5) (Allergen Ves s 5) (Ves s V).[Vespula squamosa]	2e-50
SI.CL.40.cl.4070.Contig1	tr|Q68KJ8|Q68KJ8_POLDO	Allergen Pol d 5 precursor.[Polistes dominulus]	3e-50
SI.CL.40.cl.4070.Contig1	sp|Q05109|VA5_POLAN	Venom allergen 5 precursor (Antigen 5) (Ag5) (Allergen Pol a 5) (Pol a V) (Fragment).[Polistes annularis]	6e-49
SI.CL.40.cl.4070.Contig1	sp|P81656|VA5_POLDO	Venom allergen 5 (Antigen 5) (Ag5) (Allergen Pol d 5).[Polistes dominulus]	1e-48
SI.CL.2.cl.241.Contig1	tr|Q7Q5H5|Q7Q5H5_ANOGA	ENSANGP00000021035.[Anopheles gambiae str. PEST]	2e-09
SI.CL.2.cl.241.Contig1	ens|AGAP006434-PA	pep:novel chromosome:AgamP3:2L:31793373:31795126:1 gene:AGAP006434 transcript:AGAP006434-RA	2e-09
SI.CL.2.cl.241.Contig1	tr|Q7PF25|Q7PF25_ANOGA	ENSANGP00000023258.[Anopheles gambiae str. PEST]	2e-09
SI.CL.2.cl.241.Contig1	ens|AGAP006796-PA	pep:novel chromosome:AgamP3:2L:38572158:38572599:-1 gene:AGAP006796 transcript:AGAP006796-RA	2e-09
SI.CL.2.cl.241.Contig1	sp|O76217|PE1_ANOGA	(Aper1)Peritrophin-1 precursor (Peritrophin A) (Peritrophic matrix protein 1) (AgAper-1).[Anopheles gambiae]	2e-08
SI.CL.2.cl.241.Contig1	ens|AGAP006795-PA	pep:known chromosome:AgamP3:2L:38567686:38568743:-1 gene:AGAP006795 transcript:AGAP006795-RA	2e-08
SI.CL.2.cl.241.Contig1	ens|AGAP012133-PA	pep:novel chromosome:AgamP3:3L:37971368:37990639:1 gene:AGAP012133 transcript:AGAP012133-RA	3e-08
SI.CL.2.cl.241.Contig1	ens|ENSAPMP00000007587	pep:novel group:AMEL2.0:Group1:23994763:23995765:-1 gene:ENSAPMG00000004397 transcript:ENSAPMT00000007587	3e-08
SI.CL.2.cl.241.Contig1	tr|Q95U94|Q95U94_9NEOP	(MUCIN)Intestinal mucin.[Mamestra configurata]	4e-08
SI.CL.2.cl.241.Contig1	tr|Q17I30|Q17I30_AEDAE	Hypothetical protein.[Aedes aegypti]	9e-08
SI.CL.2.cl.241.Contig1	tr|Q8ISS2|Q8ISS2_PLUXY	Peritrophic matrix insect intestinal mucin (Fragment).[Plutella xylostella]	2e-07
SI.CL.2.cl.241.Contig1	tr|A4VBA4|A4VBA4_ERITN	Hypothetical protein.[Eristalis tenax]	2e-07
SI.CL.2.cl.241.Contig1	tr|Q16YX5|Q16YX5_AEDAE	Hypothetical protein.[Aedes aegypti]	3e-07
SI.CL.2.cl.241.Contig1	tr|Q0IEY2|Q0IEY2_AEDAE	Hypothetical protein.[Aedes aegypti]	3e-07
SI.CL.2.cl.241.Contig1	tr|O18510|O18510_TRINI	Insect intestinal mucin IIM14.[Trichoplusia ni]	5e-07
SI.CL.2.cl.241.Contig1	tr|Q16WH6|Q16WH6_AEDAE	Predicted protein.[Aedes aegypti]	5e-07
SI.CL.2.cl.241.Contig1	tr|O18511|O18511_TRINI	Insect intestinal mucin IIM22.[Trichoplusia ni]	5e-07
SI.CL.2.cl.241.Contig1	tr|Q17HR8|Q17HR8_AEDAE	Hypothetical protein.[Aedes aegypti]	6e-07
SI.CL.2.cl.241.Contig1	tr|Q16VK6|Q16VK6_AEDAE	Hypothetical protein.[Aedes aegypti]	1e-06
SI.CL.2.cl.241.Contig1	tr|A0NGL5|A0NGL5_ANOGA	ENSANGP00000031759 (Fragment).[Anopheles gambiae str. PEST]	1e-06
SiJWH01ABW.scf	ens|ENSAPMP00000035226	pep:known group:AMEL2.0:Group4:9852289:9853363:-1 gene:ENSAPMG00000014328 transcript:ENSAPMT00000035227	5e-60
SiJWH01ABW.scf	tr|A2I465|A2I465_9HEMI	Hypothetical protein.[Maconellicoccus hirsutus]	2e-34
SiJWH01ABW.scf	tr|Q16RX6|Q16RX6_AEDAE	Hypothetical protein.[Aedes aegypti]	1e-33
SiJWH01ABW.scf	tr|Q7QAV5|Q7QAV5_ANOGA	ENSANGP00000010987.[Anopheles gambiae str. PEST]	6e-31
SiJWH01ABW.scf	ens|AGAP003521-PA	pep:novel chromosome:AgamP3:2R:39107109:39108464:-1 gene:AGAP003521 transcript:AGAP003521-RA	6e-31
SiJWH01ABW.scf	tr|Q9VH64|Q9VH64_DROME	CG8507-PA (LD29322p).[Drosophila melanogaster]	2e-30
SiJWH01ABW.scf	tr|Q299I3|Q299I3_DROPS	(GA21127)GA21127-PA (Fragment).[Drosophila pseudoobscura]	2e-30
SiJWH01ABW.scf	ens|ENSMODP00000004235	pep:novel chromosome:BROADO5:5:229539988:229591001:1 gene:ENSMODG00000003461 transcript:ENSMODT00000004324	8e-12
SiJWH01ABW.scf	ens|ENSMMUP00000030409	pep:novel chromosome:MMUL_1:1:395718:423275:1 gene:ENSMMUG00000023099 transcript:ENSMMUT00000032498	1e-11
SiJWH01ABW.scf	tr|Q4R5Q9|Q4R5Q9_MACFA	Brain cDNA, clone: QccE-10192, similar to human low density lipoprotein receptor-related proteinassociated protein 1 (LRPAP1),.[Macaca fascicularis]	1e-11
SiJWH01ABW.scf	tr|A2BGU5|A2BGU5_DANRE	(lrpap1)Low density lipoprotein receptor-related protein associated protein 1.[Danio rerio]	2e-11
SiJWH01ABW.scf	tr|Q53HS6|Q53HS6_HUMAN	Low density lipoprotein receptor-related protein associated protein 1 variant (Fragment).[Homo sapiens]	2e-11
SiJWH01ABW.scf	sp|P30533|AMRP_HUMAN	(LRPAP1)Alpha-2-macroglobulin receptor-associated protein precursor (Alpha-2- MRAP) (Low density lipoprotein receptor-related protein-associated protein 1) (RAP).[Homo sapiens]	2e-11
SiJWH01ABW.scf	ens|ENSPTRP00000027332	pep:known chromosome:CHIMP2.1:4:3652200:3672952:-1 gene:ENSPTRG00000015860 transcript:ENSPTRT00000029620	2e-11
SiJWH01ABW.scf	tr|Q0IHL6|Q0IHL6_XENTR	Hypothetical protein.[Xenopus tropicalis]	3e-11
SiJWH01ABW.scf	ens|ENSXETP00000012093	pep:novel scaffold:JGI4.1:scaffold_457:664256:683553:-1 gene:ENSXETG00000005500 transcript:ENSXETT00000012093	3e-11
SiJWH01ABW.scf	tr|Q7SYR7|Q7SYR7_XENLA	(LOC398643)LOC398643 protein (Fragment).[Xenopus laevis]	5e-11
SiJWH01ABW.scf	tr|Q148K7|Q148K7_BOVIN	(MGC139402)Hypothetical LOC504957.[Bos taurus]	5e-11
SiJWH01ABW.scf	tr|Q5RD62|Q5RD62_PONPY	(DKFZp459I2430)Hypothetical protein DKFZp459I2430.[Pongo pygmaeus]	9e-11
SiJWH01ABW.scf	tr|Q53HQ3|Q53HQ3_HUMAN	Low density lipoprotein receptor-related protein associated protein 1 variant (Fragment).[Homo sapiens]	1e-10
