# Supplementary material for: Genome-Wide Expression Patterns and the Genetic Architecture of a Fundamental Social Trait
Source: PLoS Genet. 2008 Jul 18;4(7):e1000127. doi: 10.1371/journal.pgen.1000127 (PMC2442221; doi:10.1371/journal.pgen.1000127)
Supplement: Table S4 — BLASTX matches for genes differentially expressed between monogyne and polygyne Gp-9 BB workers. (0.18 MB XLS) [file pgen.1000127.s005.xls]

## Sheet: raw_soci_sup_table_gp9_v10
Supplementary Table S4: BLASTX matches for genes differentially expressed between monogyne and polygyne workers
BLASTX matches are limited to E<1 and the top 20.
Of the Gp-9 BB genotype. Of the 91 differentially regulated fire ant genes, only the 63 genes with significant BLASTX matches
are included.
Fire ant gene	Match ID	Match Description	E-value
SI.CL.4.cl.464.SiJWC10BAB.scf	tr|Q6RVT3|Q6RVT3_9HYME	(cytb)Cytochrome b (Fragment).[Formica lugubris]	2e-59
SI.CL.4.cl.464.SiJWC10BAB.scf	tr|Q6PWE1|Q6PWE1_9HYME	(cytb)Cytochrome b.[Formica lugubris]	2e-59
SI.CL.4.cl.464.SiJWC10BAB.scf	tr|Q6RVV1|Q6RVV1_9HYME	(cytb)Cytochrome b (Fragment).[Formica polyctena]	3e-59
SI.CL.4.cl.464.SiJWC10BAB.scf	tr|Q6RVU3|Q6RVU3_FORRU	(cytb)Cytochrome b (Fragment).[Formica rufa]	3e-59
SI.CL.4.cl.464.SiJWC10BAB.scf	tr|Q6RVT5|Q6RVT5_9HYME	(cytb)Cytochrome b (Fragment).[Formica lugubris]	3e-59
SI.CL.4.cl.464.SiJWC10BAB.scf	tr|Q6RVR5|Q6RVR5_9HYME	(cytb)Cytochrome b (Fragment).[Formica lugubris]	3e-59
SI.CL.4.cl.464.SiJWC10BAB.scf	tr|Q6RVR1|Q6RVR1_9HYME	(cytb)Cytochrome b (Fragment).[Formica aquilonia]	3e-59
SI.CL.4.cl.464.SiJWC10BAB.scf	tr|Q6RVQ1|Q6RVQ1_9HYME	(cytb)Cytochrome b (Fragment).[Formica pratensis]	3e-59
SI.CL.4.cl.464.SiJWC10BAB.scf	tr|Q6RVP9|Q6RVP9_9HYME	(cytb)Cytochrome b (Fragment).[Formica pratensis]	3e-59
SI.CL.4.cl.464.SiJWC10BAB.scf	tr|Q6RVP5|Q6RVP5_9HYME	(cytb)Cytochrome b (Fragment).[Formica pratensis]	3e-59
SI.CL.4.cl.464.SiJWC10BAB.scf	tr|Q6RVP3|Q6RVP3_9HYME	(cytb)Cytochrome b (Fragment).[Formica truncorum]	3e-59
SI.CL.4.cl.464.SiJWC10BAB.scf	tr|Q6R2Z9|Q6R2Z9_9HYME	(cytb)Cytochrome b (Fragment).[Formica polyctena]	3e-59
SI.CL.4.cl.464.SiJWC10BAB.scf	tr|Q6R2Y5|Q6R2Y5_9HYME	(cytb)Cytochrome b (Fragment).[Formica paralugubris]	3e-59
SI.CL.4.cl.464.SiJWC10BAB.scf	tr|Q6R2Y3|Q6R2Y3_9HYME	(cytb)Cytochrome b (Fragment).[Formica polyctena]	3e-59
SI.CL.4.cl.464.SiJWC10BAB.scf	tr|Q6PWH5|Q6PWH5_9HYME	(cytb)Cytochrome b.[Formica lugubris]	3e-59
SI.CL.4.cl.464.SiJWC10BAB.scf	tr|Q6PWD1|Q6PWD1_9HYME	(cytb)Cytochrome b.[Formica lugubris]	3e-59
SI.CL.4.cl.464.SiJWC10BAB.scf	tr|Q6PRP4|Q6PRP4_9HYME	(cytb)Cytochrome b.[Formica pratensis]	3e-59
SI.CL.4.cl.464.SiJWC10BAB.scf	tr|Q6PRP2|Q6PRP2_9HYME	(cytb)Cytochrome b.[Formica pratensis]	3e-59
SI.CL.4.cl.464.SiJWC10BAB.scf	tr|Q6PRL8|Q6PRL8_9HYME	(cytb)Cytochrome b.[Formica pratensis]	3e-59
SI.CL.4.cl.464.SiJWC10BAB.scf	tr|Q6PRK8|Q6PRK8_9HYME	(cytb)Cytochrome b.[Formica pratensis]	3e-59
SI.CL.24.cl.2463.Contig1	tr|Q058C7|Q058C7_BUCCC	(fliF)Flagellar basal-body MS-ring and collar protein.[Buchnera aphidicola subsp. Cinara cedri]	0.65
SI.CL.24.cl.2463.Contig1	tr|O96171|O96171_PLAF7	(PFB0380c)Hypothetical protein PFB0380c.[Plasmodium falciparum]	0.65
SI.CL.41.cl.4135.Contig1	tr|Q38QJ4|Q38QJ4_9VIRU	Polyprotein.[Kelp fly virus]	4e-15
SI.CL.41.cl.4135.Contig1	tr|Q2N2P0|Q2N2P0_AERHY	(flrB)Sensor protein (EC 2.7.13.3).[Aeromonas hydrophila]	0.027
SI.CL.41.cl.4135.Contig1	sp|O14019|HAL4_SCHPO	(hal4)Serine/threonine-protein kinase hal4 (EC 2.7.11.1) (Halotolerence protein 4) (Serine/threonine-protein kinase ppk10).[Schizosaccharomyces pombe]	0.035
SI.CL.41.cl.4135.Contig1	tr|A3IGW0|A3IGW0_9CHRO	Cation or drug efflux system protein.[Cyanothece sp. CCY0110]	0.046
SI.CL.41.cl.4135.Contig1	tr|A4SL24|A4SL24_AERS4	(flrB)Sensor protein (EC 2.7.13.3).[Aeromonas salmonicida]	0.079
SI.CL.41.cl.4135.Contig1	tr|A0KM28|A0KM28_AERHH	Sensor protein (EC 2.7.13.3).[Aeromonas hydrophila subsp. hydrophila]	0.3
SI.CL.41.cl.4135.Contig1	tr|Q3W0K8|Q3W0K8_9ACTO	Sulfatase precursor.[Frankia sp. EAN1pec]	0.87
SI.CL.7.cl.776.Contig1	tr|Q0GAG8|Q0GAG8_9SALA	Plethodontid modulating factor.[Plethodon websteri]	0.059
SI.CL.7.cl.776.Contig1	tr|Q0GAJ7|Q0GAJ7_9SALA	Plethodontid modulating factor.[Plethodon dorsalis]	0.059
SI.CL.7.cl.776.Contig1	tr|Q0GAI1|Q0GAI1_9SALA	Plethodontid modulating factor.[Plethodon ventralis]	0.13
SI.CL.7.cl.776.Contig1	tr|Q0GAG7|Q0GAG7_9SALA	Plethodontid modulating factor.[Plethodon welleri]	0.13
SI.CL.7.cl.776.Contig1	tr|Q0GAG6|Q0GAG6_9SALA	Plethodontid modulating factor.[Plethodon welleri]	0.17
SI.CL.7.cl.776.Contig1	tr|Q0GAI2|Q0GAI2_9SALA	Plethodontid modulating factor.[Plethodon ventralis]	0.22
SI.CL.7.cl.776.Contig1	tr|Q0GAG5|Q0GAG5_9SALA	Plethodontid modulating factor.[Plethodon welleri]	0.22
SI.CL.7.cl.776.Contig1	tr|Q0GAL7|Q0GAL7_9SALA	Plethodontid modulating factor.[Plethodon teyahalee]	0.22
SI.CL.7.cl.776.Contig1	tr|Q0GAZ7|Q0GAZ7_9SALA	Plethodontid modulating factor.[Plethodon shermani]	0.5
SI.CL.7.cl.776.Contig1	tr|Q0GAH9|Q0GAH9_9SALA	Plethodontid modulating factor.[Plethodon websteri]	0.5
SI.CL.7.cl.776.Contig1	tr|Q0GAT8|Q0GAT8_9SALA	Plethodontid modulating factor.[Plethodon cheoah]	0.65
SI.CL.7.cl.776.Contig1	tr|Q0GAN5|Q0GAN5_9SALA	Plethodontid modulating factor.[Plethodon mississippi]	0.65
SI.CL.7.cl.776.Contig1	tr|Q0GAQ1|Q0GAQ1_9SALA	Plethodontid modulating factor.[Plethodon kentucki]	0.85
SI.CL.16.cl.1618.SiJWB11ADE.scf	tr|Q16HT0|Q16HT0_AEDAE	Stretch regulated skeletal muscle protein, putative.[Aedes aegypti]	2e-08
SI.CL.16.cl.1618.SiJWB11ADE.scf	ens|AGAP004788-PA	pep:novel chromosome:AgamP3:2L:3573654:3574167:1 gene:AGAP004788 transcript:AGAP004788-RA	5e-08
SI.CL.16.cl.1618.SiJWB11ADE.scf	tr|Q8I6M9|Q8I6M9_SARBU	CAMP generating peptide.[Sarcophaga bullata]	7e-06
SI.CL.16.cl.1618.SiJWB11ADE.scf	tr|Q9TXD4|Q9TXD4_SARBU	NEB-CGP=CAMP generating peptide.[Sarcophaga bullata]	7e-06
SI.CL.16.cl.1618.SiJWB11ADE.scf	tr|Q29H43|Q29H43_DROPS	(GA13636)GA13636-PA (Fragment).[Drosophila pseudoobscura]	1e-05
SI.CL.16.cl.1618.SiJWB11ADE.scf	tr|Q9W2U8|Q9W2U8_DROME	(Neb-cGP)CG15304-PA (RH45340p) (RE31692p).[Drosophila melanogaster]	1e-05
SI.CL.16.cl.1618.SiJWB11ADE.scf	tr|Q6XHQ5|Q6XHQ5_DROYA	Similar to Drosophila melanogaster CG15304 (Fragment).[Drosophila yakuba]	1e-05
SI.CL.16.cl.1618.SiJWB11ADE.scf	sp|Q9JJW3|USMG5_RAT	(Usmg5)Up-regulated during skeletal muscle growth protein 5 (Diabetes- associated protein in insulin-sensitive tissues).[Rattus norvegicus]	2e-05
SI.CL.16.cl.1618.SiJWB11ADE.scf	sp|Q78IK2|USMG5_MOUSE	(Usmg5)Up-regulated during skeletal muscle growth protein 5.[Mus musculus]	2e-05
SI.CL.16.cl.1618.SiJWB11ADE.scf	ens|ENSETEP00000004591	pep:novel genescaffold:TENREC:GeneScaffold_4919:37609:37869:-1 gene:ENSETEG00000005647 transcript:ENSETET00000005646	5e-05
SI.CL.16.cl.1618.SiJWB11ADE.scf	ens|ENSOCUP00000005455	pep:novel genescaffold:RABBIT:GeneScaffold_3852:62176:62434:-1 gene:ENSOCUG00000006309 transcript:ENSOCUT00000006308	6e-05
SI.CL.16.cl.1618.SiJWB11ADE.scf	ens|ENSDNOP00000010711	pep:novel genescaffold:ARMA:GeneScaffold_4365:59807:60077:-1 gene:ENSDNOG00000013833 transcript:ENSDNOT00000013821	6e-05
SI.CL.16.cl.1618.SiJWB11ADE.scf	sp|Q96IX5|USMG5_HUMAN	(USMG5)Up-regulated during skeletal muscle growth protein 5 (HCV F- transactivated protein 2).[Homo sapiens]	0.0001
SI.CL.16.cl.1618.SiJWB11ADE.scf	sp|Q3ZBI7|USMG5_BOVIN	(USMG5)Up-regulated during skeletal muscle growth protein 5.[Bos taurus]	0.0001
SI.CL.16.cl.1618.SiJWB11ADE.scf	ens|ENSMODP00000038574	pep:novel chromosome:BROADO5:1:108657584:108657842:1 gene:ENSMODG00000025729 transcript:ENSMODT00000040174	0.0001
SI.CL.16.cl.1618.SiJWB11ADE.scf	ens|ENSMMUP00000018447	pep:novel chromosome:MMUL_1:9:103079065:103086813:-1 gene:ENSMMUG00000014037 transcript:ENSMMUT00000019704	0.0001
SI.CL.16.cl.1618.SiJWB11ADE.scf	ens|ENSPTRP00000005125	pep:known chromosome:CHIMP2.1:10:103831648:103839285:-1 gene:ENSPTRG00000002910 transcript:ENSPTRT00000005540	0.0001
SI.CL.16.cl.1618.SiJWB11ADE.scf	ens|ENSLAFP00000007042	pep:novel genescaffold:BROADE1:GeneScaffold_4219:127073:127338:-1 gene:ENSLAFG00000008395 transcript:ENSLAFT00000008394	0.0002
SI.CL.16.cl.1618.SiJWB11ADE.scf	ens|ENSPTRP00000047362	pep:novel chromosome:CHIMP2.1:X:73532527:73532703:1 gene:ENSPTRG00000028249 transcript:ENSPTRT00000054967	0.0003
SI.CL.16.cl.1618.SiJWB11ADE.scf	ens|ENSP00000362589	pep:novel chromosome:NCBI36:X:73310421:73310750:1 gene:ENSG00000204114 transcript:ENST00000373490	0.0003
SI.CL.35.cl.3525.Contig1	tr|Q6MFA7|Q6MFA7_PARUW	Hypothetical protein.[Protochlamydia amoebophila]	0.5
SI.CL.35.cl.3525.Contig1	tr|Q7RL26|Q7RL26_PLAYO	PCI domain, putative.[Plasmodium yoelii yoelii]	0.85
SI.CL.25.cl.2511.Contig1	tr|O11437|O11437_9VIRU	(pv4)Non-capsid protein.[Urochloa hoja blanca virus]	9e-11
SI.CL.25.cl.2511.Contig1	tr|Q9J0W6|Q9J0W6_9VIRU	Major non-capsid protein (Fragment).[Rice stripe virus]	8e-10
SI.CL.25.cl.2511.Contig1	tr|A5X2H4|A5X2H4_9VIRU	p4.[Rice stripe virus]	1e-09
SI.CL.25.cl.2511.Contig1	tr|Q4TUA0|Q4TUA0_9VIRU	Non-capsid protein.[Rice stripe virus]	1e-09
SI.CL.25.cl.2511.Contig1	tr|Q9ICC6|Q9ICC6_9VIRU	Major non-capsid protein (SP protein).[Rice stripe virus]	2e-09
SI.CL.25.cl.2511.Contig1	tr|Q52R49|Q52R49_9VIRU	SP protein.[Rice stripe virus]	2e-09
SI.CL.25.cl.2511.Contig1	tr|Q7TL16|Q7TL16_9VIRU	Disease specific protein.[Rice stripe virus]	2e-09
SI.CL.25.cl.2511.Contig1	tr|Q52R45|Q52R45_9VIRU	SP protein.[Rice stripe virus]	2e-09
SI.CL.25.cl.2511.Contig1	tr|Q52R48|Q52R48_9VIRU	SP protein.[Rice stripe virus]	2e-09
SI.CL.25.cl.2511.Contig1	tr|Q71TU0|Q71TU0_9VIRU	Major non-capsid protein (Fragment).[Rice stripe virus]	2e-09
SI.CL.25.cl.2511.Contig1	tr|Q705B6|Q705B6_9VIRU	(SP)Disease specific protein.[Rice stripe virus]	2e-09
SI.CL.25.cl.2511.Contig1	sp|Q00844|VNCA_RSVT	Major non-capsid protein (NCP) (20.5 kDa protein) (Protein S) (Stripe disease-specific protein).[Rice stripe virus]	2e-09
SI.CL.25.cl.2511.Contig1	tr|A5HLX3|A5HLX3_9VIRU	(SP)Disease-specific protein.[Rice stripe virus]	3e-09
SI.CL.25.cl.2511.Contig1	tr|Q7TL19|Q7TL19_9VIRU	Disease specific protein.[Rice stripe virus]	3e-09
SI.CL.25.cl.2511.Contig1	tr|Q7TL12|Q7TL12_9VIRU	Disease specific protein.[Rice stripe virus]	3e-09
SI.CL.25.cl.2511.Contig1	tr|Q6EWP1|Q6EWP1_9VIRU	(SP)Disease-specific protein.[Rice stripe virus]	3e-09
SI.CL.25.cl.2511.Contig1	tr|Q9J0W7|Q9J0W7_9VIRU	Major non-capsid protein (Fragment).[Rice stripe virus]	3e-09
SI.CL.25.cl.2511.Contig1	tr|Q7TL15|Q7TL15_9VIRU	Disease specific protein.[Rice stripe virus]	3e-09
SI.CL.25.cl.2511.Contig1	tr|Q5K015|Q5K015_9VIRU	(SP)Disease specific protein.[Rice stripe virus]	3e-09
SI.CL.25.cl.2511.Contig1	tr|Q8JQG6|Q8JQG6_9VIRU	Major non-capsid protein.[Rice stripe virus]	3e-09
SI.CL.3.cl.341.Contig1	tr|Q4TC18|Q4TC18_TETNG	Chromosome 21 SCAF7061, whole genome shotgun sequence.[Tetraodon nigroviridis]	1e-11
SI.CL.3.cl.341.Contig1	tr|Q0P4E8|Q0P4E8_DANRE	Zgc:152998.[Danio rerio]	2e-11
SI.CL.3.cl.341.Contig1	tr|Q293C5|Q293C5_DROPS	(GA20911)GA20911-PA (Fragment).[Drosophila pseudoobscura]	4e-11
SI.CL.3.cl.341.Contig1	tr|Q16VF2|Q16VF2_AEDAE	Outer mitochondrial translocase subunit, putative.[Aedes aegypti]	7e-11
SI.CL.3.cl.341.Contig1	tr|Q7PJS8|Q7PJS8_ANOGA	ENSANGP00000024348 (ENSANGP00000030661).[Anopheles gambiae str. PEST]	1e-10
SI.CL.3.cl.341.Contig1	ens|AGAP010227-PA	pep:novel chromosome:AgamP3:3R:51289784:51290415:1 gene:AGAP010227 transcript:AGAP010227-RA	1e-10
SI.CL.3.cl.341.Contig1	sp|A1XQS2|TOM7_PIG	(TOMM7)Probable mitochondrial import receptor subunit TOM7 homolog (Translocase of outer membrane 7 kDa subunit homolog).[Sus scrofa]	6e-10
SI.CL.3.cl.341.Contig1	sp|Q2KI08|TOM7_BOVIN	(TOMM7)Probable mitochondrial import receptor subunit TOM7 homolog (Translocase of outer membrane 7 kDa subunit homolog).[Bos taurus]	6e-10
SI.CL.3.cl.341.Contig1	ens|ENSPTRP00000032434	pep:known chromosome:CHIMP2.1:7:23110149:23119989:-1 gene:ENSPTRG00000018980 transcript:ENSPTRT00000035091	6e-10
SI.CL.3.cl.341.Contig1	ens|ENSCAFP00000004017	pep:known chromosome:BROADD2:14:39482307:39490752:-1 gene:ENSCAFG00000002734 transcript:ENSCAFT00000004341	6e-10
SI.CL.3.cl.341.Contig1	ens|ENSGALP00000017740	pep:known chromosome:WASHUC2:2:30904847:30908264:-1 gene:ENSGALG00000010917 transcript:ENSGALT00000017761	6e-10
SI.CL.3.cl.341.Contig1	ens|ENSOCUP00000002666	pep:novel scaffold:RABBIT:scaffold_199524:36876:41831:1 gene:ENSOCUG00000003067 transcript:ENSOCUT00000003064	8e-10
SI.CL.3.cl.341.Contig1	sp|Q9D173|TOM7_MOUSE	(Tomm7)Probable mitochondrial import receptor subunit TOM7 homolog (Translocase of outer membrane 7 kDa subunit homolog).[Mus musculus]	1e-09
SI.CL.3.cl.341.Contig1	tr|Q7K036|Q7K036_DROME	(Tom7)AT23266p (CG8226-PA).[Drosophila melanogaster]	2e-09
SI.CL.3.cl.341.Contig1	sp|Q9P0U1|TOM7_HUMAN	(TOMM7)Probable mitochondrial import receptor subunit TOM7 homolog (Translocase of outer membrane 7 kDa subunit homolog).[Homo sapiens]	3e-09
SI.CL.3.cl.341.Contig1	ens|SINFRUP00000161037	pep:novel scaffold:FUGU4:scaffold_45:403592:404676:-1 gene:SINFRUG00000151433 transcript:SINFRUT00000161037	5e-09
SI.CL.3.cl.341.Contig1	ens|ENSXETP00000057380	pep:novel scaffold:JGI4.1:scaffold_56:3587164:3588148:1 gene:ENSXETG00000027521 transcript:ENSXETT00000057380	2e-08
SI.CL.3.cl.341.Contig1	ens|ENSBTAP00000008388	pep:known chromosome:Btau_3.1:Un:105770717:105770881:1 gene:ENSBTAG00000006398 transcript:ENSBTAT00000008388	1e-07
SI.CL.3.cl.341.Contig1	tr|Q61E23|Q61E23_CAEBR	(CBG12252)Hypothetical protein CBG12252.[Caenorhabditis briggsae]	2e-06
SI.CL.3.cl.341.Contig1	sp|P34660|TOM7_CAEEL	(tomm-7)Probable mitochondrial import receptor subunit TOM7 homolog (Translocase of outer membrane 7 kDa subunit homolog).[Caenorhabditis elegans]	2e-06
SI.CL.12.cl.1258.Contig1	sp|Q9VCI5|DHSD_DROME	Putative succinate dehydrogenase [ubiquinone] cytochrome b small subunit, mitochondrial precursor (CybS) (Succinate-ubiquinone reductase membrane anchor subunit).[Drosophila melanogaster]	3e-28
SI.CL.12.cl.1258.Contig1	tr|Q299C7|Q299C7_DROPS	(GA10165)GA10165-PA (Fragment).[Drosophila pseudoobscura]	3e-26
SI.CL.12.cl.1258.Contig1	tr|Q6XHN2|Q6XHN2_DROYA	Similar to Drosophila melanogaster CG10219 (Fragment).[Drosophila yakuba]	4e-26
SI.CL.12.cl.1258.Contig1	ens|ENSAPMP00000001473	pep:known group:AMEL2.0:GroupUn:26248079:26248736:-1 gene:ENSAPMG00000000875 transcript:ENSAPMT00000001473	1e-24
SI.CL.12.cl.1258.Contig1	tr|Q1HR55|Q1HR55_AEDAE	Putative mitochondrial succinate dehydrogenase (Ubiquinone) cytochrome b small subunit (Succinate dehydrogenase, putative).[Aedes aegypti]	1e-22
SI.CL.12.cl.1258.Contig1	tr|Q16SP7|Q16SP7_AEDAE	Succinate dehydrogenase, putative.[Aedes aegypti]	1e-22
SI.CL.12.cl.1258.Contig1	tr|Q4PM44|Q4PM44_IXOSC	Possible succinate-ubiquinone reductase cytochrome b small subunit.[Ixodes scapularis]	9e-22
SI.CL.12.cl.1258.Contig1	tr|Q7QFQ4|Q7QFQ4_ANOGA	ENSANGP00000019261.[Anopheles gambiae str. PEST]	6e-21
SI.CL.12.cl.1258.Contig1	ens|AGAP000618-PA	pep:novel chromosome:AgamP3:X:11214673:11215399:-1 gene:AGAP000618 transcript:AGAP000618-RA	6e-21
SI.CL.12.cl.1258.Contig1	tr|Q8WSR2|Q8WSR2_ASCSU	(SDHD2)Cytochrome b small subunit of succinate-ubiquinone reductase.[Ascaris suum]	5e-14
SI.CL.12.cl.1258.Contig1	tr|Q61ZS6|Q61ZS6_CAEBR	(CBG02978)Hypothetical protein CBG02978.[Caenorhabditis briggsae]	4e-12
SI.CL.12.cl.1258.Contig1	tr|Q6UWH2|Q6UWH2_HUMAN	AVLL5809.[Homo sapiens]	4e-11
SI.CL.12.cl.1258.Contig1	sp|Q9CXV1|DHSD_MOUSE	(Sdhd)Succinate dehydrogenase [ubiquinone] cytochrome b small subunit, mitochondrial precursor (CybS) (Succinate-ubiquinone reductase membrane anchor subunit) (QPs3) (CII-4) (Succinate dehydrogenase complex subunit D) (Succinate-ubiquinone oxidoreductase cytochrome b small subunit).[Mus musculus]	4e-11
SI.CL.12.cl.1258.Contig1	tr|Q5ZIS0|Q5ZIS0_CHICK	Hypothetical protein.[Gallus gallus]	1e-10
SI.CL.12.cl.1258.Contig1	ens|ENSGALP00000012780	pep:known chromosome:WASHUC2:24:6297764:6300662:-1 gene:ENSGALG00000007878 transcript:ENSGALT00000012795	1e-10
SI.CL.12.cl.1258.Contig1	sp|O62215|DHSD_CAEEL	Putative succinate dehydrogenase [ubiquinone] cytochrome b small subunit, mitochondrial precursor (CybS) (Succinate-ubiquinone reductase membrane anchor subunit).[Caenorhabditis elegans]	1e-10
SI.CL.12.cl.1258.Contig1	sp|P92507|DHSD_ASCSU	Succinate dehydrogenase [ubiquinone] cytochrome b small subunit, mitochondrial precursor (CybS) (Succinate-ubiquinone reductase membrane anchor subunit) (Cytochrome b558 small subunit).[Ascaris suum]	1e-10
SI.CL.12.cl.1258.Contig1	tr|Q812B0|Q812B0_RAT	(Lrrp1)Liver regeneration-related protein 1.[Rattus norvegicus]	2e-10
SI.CL.12.cl.1258.Contig1	tr|Q9D6J9|Q9D6J9_MOUSE	(Sdhd)Adult male hippocampus cDNA, RIKEN full-length enriched library, clone:2900009D12 product:similar to SUCCINATE DEHYDROGENASE.[Mus musculus]	2e-10
SI.CL.12.cl.1258.Contig1	tr|Q6AZR3|Q6AZR3_XENLA	(LOC494586)LOC494586 protein.[Xenopus laevis]	3e-10
SI.CL.21.cl.2171.Contig1	ens|ENSAPMP00000014271	pep:novel group:AMEL2.0:GroupUn:11612924:11613722:-1 gene:ENSAPMG00000008148 transcript:ENSAPMT00000014271	1e-52
SI.CL.21.cl.2171.Contig1	tr|Q17IJ1|Q17IJ1_AEDAE	Prefoldin, subunit, putative.[Aedes aegypti]	1e-36
SI.CL.21.cl.2171.Contig1	tr|Q7QIM0|Q7QIM0_ANOGA	ENSANGP00000009906.[Anopheles gambiae str. PEST]	4e-36
SI.CL.21.cl.2171.Contig1	ens|AGAP006946-PA	pep:novel chromosome:AgamP3:2L:40198251:40198881:-1 gene:AGAP006946 transcript:AGAP006946-RA	4e-36
SI.CL.21.cl.2171.Contig1	tr|Q3UWL8|Q3UWL8_MOUSE	(Pfdn4)In vitro fertilized eggs cDNA, RIKEN full-length enriched library, clone:7420493G15 product:prefoldin 4, full insert sequence (Prefoldin 4).[Mus musculus]	5e-32
SI.CL.21.cl.2171.Contig1	tr|A5GHK3|A5GHK3_PIG	(PFDN4)Prefoldin 4.[Sus scrofa]	2e-31
SI.CL.21.cl.2171.Contig1	sp|Q9NQP4|PFD4_HUMAN	(PFDN4)Prefoldin subunit 4 (Protein C-1).[Homo sapiens]	2e-31
SI.CL.21.cl.2171.Contig1	sp|Q9VRL3|PFD4_DROME	Probable prefoldin subunit 4.[Drosophila melanogaster]	2e-31
SI.CL.21.cl.2171.Contig1	ens|ENSMMUP00000022760	pep:novel chromosome:MMUL_1:10:10256890:10268529:-1 gene:ENSMMUG00000017300 transcript:ENSMMUT00000024317	2e-31
SI.CL.21.cl.2171.Contig1	ens|ENSPTRP00000023467	pep:known chromosome:CHIMP2.1:20:51787337:51799337:1 gene:ENSPTRG00000013641 transcript:ENSPTRT00000025423	2e-31
SI.CL.21.cl.2171.Contig1	ens|ENSGALP00000012623	pep:known chromosome:WASHUC2:20:12304290:12306196:-1 gene:ENSGALG00000007792 transcript:ENSGALT00000012637	2e-31
SI.CL.21.cl.2171.Contig1	tr|Q8MRY9|Q8MRY9_DROME	SD11994p.[Drosophila melanogaster]	3e-31
SI.CL.21.cl.2171.Contig1	sp|Q2TBR6|PFD4_BOVIN	(PFDN4)Prefoldin subunit 4.[Bos taurus]	7e-31
SI.CL.21.cl.2171.Contig1	ens|ENSBTAP00000011605	pep:known chromosome:Btau_3.1:13:81874917:81878913:1 gene:ENSBTAG00000008812 transcript:ENSBTAT00000011605	7e-31
SI.CL.21.cl.2171.Contig1	ens|ENSOCUP00000004271	pep:novel genescaffold:RABBIT:GeneScaffold_414:236087:240862:1 gene:ENSOCUG00000004940 transcript:ENSOCUT00000004938	7e-31
SI.CL.21.cl.2171.Contig1	ens|ENSMODP00000020490	pep:novel chromosome:BROADO5:1:491062243:491081460:-1 gene:ENSMODG00000016401 transcript:ENSMODT00000020852	3e-30
SI.CL.21.cl.2171.Contig1	ens|ENSCAFP00000017457	pep:known chromosome:BROADD2:24:42892612:42897324:1 gene:ENSCAFG00000011856 transcript:ENSCAFT00000018839	3e-30
SI.CL.21.cl.2171.Contig1	tr|Q2LZL9|Q2LZL9_DROPS	(Dpse\GA10456)GA10456-PA (Fragment).[Drosophila pseudoobscura]	7e-29
SI.CL.21.cl.2171.Contig1	ens|ENSDARP00000081546	pep:known chromosome:ZFISH6:14:46040135:46048259:-1 gene:ENSDARG00000061228 transcript:ENSDART00000087112	7e-29
SI.CL.21.cl.2171.Contig1	ens|ENSDNOP00000000239	pep:novel scaffold:ARMA:scaffold_215696:923:1303:1 gene:ENSDNOG00000000320 transcript:ENSDNOT00000000318	7e-29
SI.CL.14.cl.1449.Contig1	ens|ENSAPMP00000002106	pep:known group:AMEL2.0:Group12:6551655:6557455:-1 gene:ENSAPMG00000001237 transcript:ENSAPMT00000002106	2e-74
SI.CL.14.cl.1449.Contig1	ens|ENSAPMP00000022481	pep:novel group:AMEL2.0:Group12:6551670:6557446:-1 gene:ENSAPMG00000001237 transcript:ENSAPMT00000022477	3e-72
SI.CL.14.cl.1449.Contig1	ens|ENSAPMP00000032749	pep:novel group:AMEL2.0:Group12:6551625:6557422:-1 gene:ENSAPMG00000001237 transcript:ENSAPMT00000032750	4e-51
SI.CL.14.cl.1449.Contig1	tr|Q16JR6|Q16JR6_AEDAE	Bone morphogenetic protein.[Aedes aegypti]	9e-51
SI.CL.14.cl.1449.Contig1	tr|Q7QAH1|Q7QAH1_ANOGA	ENSANGP00000021251 (Fragment).[Anopheles gambiae str. PEST]	1e-46
SI.CL.14.cl.1449.Contig1	ens|AGAP003702-PA	pep:novel chromosome:AgamP3:2R:42149885:42173459:1 gene:AGAP003702 transcript:AGAP003702-RA	1e-46
SI.CL.14.cl.1449.Contig1	tr|Q17KW5|Q17KW5_AEDAE	Bone morphogenetic protein.[Aedes aegypti]	3e-45
SI.CL.14.cl.1449.Contig1	tr|Q29BZ7|Q29BZ7_DROPS	(GA19912)GA19912-PA (Fragment).[Drosophila pseudoobscura]	1e-39
SI.CL.14.cl.1449.Contig1	ens|ENSMMUP00000020803	pep:novel chromosome:MMUL_1:9:95908201:96052483:-1 gene:ENSMMUG00000015826 transcript:ENSMMUT00000022234	3e-39
SI.CL.14.cl.1449.Contig1	tr|A4PCE4|A4PCE4_OTOGA	(TLL2)Tolloid-like 2 (Fragment).[Otolemur garnettii]	3e-39
SI.CL.14.cl.1449.Contig1	sp|Q8JI28|TLL1_XENLA	(tll1)Tolloid-like protein 1 precursor (EC 3.4.24.-) (Xenopus tolloid-like protein 1) (Metalloprotease xolloid-like) (Xlr).[Xenopus laevis]	3e-39
SI.CL.14.cl.1449.Contig1	ens|ENSPTRP00000004890	pep:known chromosome:CHIMP2.1:10:96634868:96788542:-1 gene:ENSPTRG00000002795 transcript:ENSPTRT00000005286	3e-39
SI.CL.14.cl.1449.Contig1	ens|ENSMMUP00000020759	pep:novel chromosome:MMUL_1:5:158054066:158277874:1 gene:ENSMMUG00000015799 transcript:ENSMMUT00000022189	4e-39
SI.CL.14.cl.1449.Contig1	ens|ENSMMUP00000034571	pep:novel chromosome:MMUL_1:5:158054066:158277874:1 gene:ENSMMUG00000015799 transcript:ENSMMUT00000041543	4e-39
SI.CL.14.cl.1449.Contig1	ens|ENSMUSP00000025986	pep:known chromosome:NCBIM36:19:41136064:41260146:-1 gene:ENSMUSG00000025013 transcript:ENSMUST00000025986	4e-39
SI.CL.14.cl.1449.Contig1	sp|Q9WVM6|TLL2_MOUSE	(Tll2)Tolloid-like protein 2 precursor (EC 3.4.24.-).[Mus musculus]	4e-39
SI.CL.14.cl.1449.Contig1	ens|ENSMODP00000011921	pep:novel chromosome:BROADO5:1:584130478:584177585:1 gene:ENSMODG00000009540 transcript:ENSMODT00000012145	4e-39
SI.CL.14.cl.1449.Contig1	sp|Q9Y6L7|TLL2_HUMAN	(TLL2)Tolloid-like protein 2 precursor (EC 3.4.24.-).[Homo sapiens]	6e-39
SI.CL.14.cl.1449.Contig1	ens|ENSGACP00000022409	pep:novel group:BROADS1:groupIX:5933346:5960342:-1 gene:ENSGACG00000016964 transcript:ENSGACT00000022451	6e-39
SI.CL.14.cl.1449.Contig1	ens|ENSP00000350630	pep:novel chromosome:NCBI36:10:98114356:98263658:-1 gene:ENSG00000095587 transcript:ENST00000357947	6e-39
SI.CL.30.cl.3064.Contig1	ens|ENSAPMP00000020233	pep:known group:AMEL2.0:GroupUn:14262428:14264298:-1 gene:ENSAPMG00000007603 transcript:ENSAPMT00000020228	3e-30
SI.CL.30.cl.3064.Contig1	tr|Q17HY2|Q17HY2_AEDAE	Mitochondrial inner membrane protein translocase, 9kD-subunit, putative (AAEL002523-PA).[Aedes aegypti]	1e-28
SI.CL.30.cl.3064.Contig1	tr|Q7QE81|Q7QE81_ANOGA	ENSANGP00000017570 (Fragment).[Anopheles gambiae str. PEST]	3e-28
SI.CL.30.cl.3064.Contig1	ens|AGAP000781-PA	pep:novel chromosome:AgamP3:X:14239442:14240154:-1 gene:AGAP000781 transcript:AGAP000781-RA	4e-28
SI.CL.30.cl.3064.Contig1	sp|Q9VYD7|TIM9_DROME	(Tim9a)Mitochondrial import inner membrane translocase subunit Tim9.[Drosophila melanogaster]	1e-26
SI.CL.30.cl.3064.Contig1	ens|ENSAPMP00000017641	pep:novel group:AMEL2.0:GroupUn:14262428:14263878:-1 gene:ENSAPMG00000007603 transcript:ENSAPMT00000017640	6e-25
SI.CL.30.cl.3064.Contig1	tr|Q1HQ37|Q1HQ37_BOMMO	Mitochondrial import inner membrane translocase subunit Tim9A.[Bombyx mori]	2e-24
SI.CL.30.cl.3064.Contig1	ens|ENSAPMP00000032697	pep:novel group:AMEL2.0:GroupUn:14262440:14264141:-1 gene:ENSAPMG00000007603 transcript:ENSAPMT00000032698	5e-24
SI.CL.30.cl.3064.Contig1	ens|ENSAPMP00000031704	pep:novel group:AMEL2.0:GroupUn:14262425:14276051:-1 gene:ENSAPMG00000007603 transcript:ENSAPMT00000031703	5e-24
SI.CL.30.cl.3064.Contig1	ens|ENSAPMP00000013271	pep:novel group:AMEL2.0:GroupUn:14262434:14273551:-1 gene:ENSAPMG00000007603 transcript:ENSAPMT00000013271	6e-24
SI.CL.30.cl.3064.Contig1	ens|ENSAPMP00000022782	pep:novel group:AMEL2.0:GroupUn:14262440:14272844:-1 gene:ENSAPMG00000007603 transcript:ENSAPMT00000022778	1e-23
SI.CL.30.cl.3064.Contig1	sp|Q9Y5J7|TIM9_HUMAN	(TIMM9)Mitochondrial import inner membrane translocase subunit Tim9.[Homo sapiens]	3e-21
SI.CL.30.cl.3064.Contig1	sp|Q2KIV2|TIM9_BOVIN	(TIMM9)Mitochondrial import inner membrane translocase subunit Tim9.[Bos taurus]	3e-21
SI.CL.30.cl.3064.Contig1	ens|ENSMMUP00000007636	pep:novel chromosome:MMUL_1:17:71261143:71261412:-1 gene:ENSMMUG00000005788 transcript:ENSMMUT00000008120	3e-21
SI.CL.30.cl.3064.Contig1	ens|ENSPTRP00000010848	pep:known chromosome:CHIMP2.1:14:57752920:57773494:-1 gene:ENSPTRG00000006394 transcript:ENSPTRT00000011712	3e-21
SI.CL.30.cl.3064.Contig1	ens|ENSDNOP00000011483	pep:novel scaffold:ARMA:scaffold_91672:2439:4011:-1 gene:ENSDNOG00000014822 transcript:ENSDNOT00000014817	3e-21
SI.CL.30.cl.3064.Contig1	sp|Q9WV97|TIM9_RAT	(Timm9)Mitochondrial import inner membrane translocase subunit Tim9.[Rattus norvegicus]	4e-21
SI.CL.30.cl.3064.Contig1	ens|ENSLAFP00000007270	pep:novel genescaffold:BROADE1:GeneScaffold_3009:250181:251875:-1 gene:ENSLAFG00000008658 transcript:ENSLAFT00000008657	5e-21
SI.CL.30.cl.3064.Contig1	sp|Q9WV98|TIM9_MOUSE	(Timm9)Mitochondrial import inner membrane translocase subunit Tim9.[Mus musculus]	7e-21
SI.CL.30.cl.3064.Contig1	ens|ENSCAFP00000000220	pep:known chromosome:BROADD2:1:24492046:24492746:1 gene:ENSCAFG00000000152 transcript:ENSCAFT00000000244	7e-21
SiJWG01BBJ2.scf	tr|Q9JGN8|Q9JGN8_9VIRU	(p1vc)P1.339K.[Rice grassy stunt virus]	0.002
SiJWG01BBJ2.scf	tr|Q85431|Q85431_9VIRU	RNA Polymerase.[Rice stripe virus]	0.002
SiJWG01BBJ2.scf	tr|A2I7L4|A2I7L4_9VIRU	RNA polymerase.[Rice stripe virus]	0.002
SiJWG01BBJ2.scf	tr|O89163|O89163_9VIRU	RNA polymerase.[Rice grassy stunt virus]	0.005
SiJWG01BBJ2.scf	tr|Q80A75|Q80A75_9VIRU	RNA polymerase.[Rice stripe virus]	0.005
SiJWG01BBJ2.scf	tr|A5X2G9|A5X2G9_9VIRU	RNA polymerase.[Rice stripe virus]	0.008
SiJWG01BBJ2.scf	tr|Q80A74|Q80A74_9VIRU	RNA polymerase.[Rice stripe virus]	0.01
SI.CL.6.cl.615.Contig1	ens|ENSAPMP00000030579	pep:novel group:AMEL2.0:GroupUn:132169743:132171751:1 gene:ENSAPMG00000016794 transcript:ENSAPMT00000030578	2e-31
SI.CL.6.cl.615.Contig1	ens|ENSAPMP00000032198	pep:novel group:AMEL2.0:GroupUn:132170513:132171751:1 gene:ENSAPMG00000016794 transcript:ENSAPMT00000032198	5e-30
SI.CL.6.cl.615.Contig1	ens|ENSAPMP00000034400	pep:novel group:AMEL2.0:GroupUn:132170723:132171751:1 gene:ENSAPMG00000016794 transcript:ENSAPMT00000034400	5e-30
SI.CL.6.cl.615.Contig1	tr|O18530|O18530_PERAM	(Cr-PII)Cr-PII protein.[Periplaneta americana]	5e-27
SI.CL.6.cl.615.Contig1	tr|O18535|O18535_PERAM	(Cr-PII)Cr-PII protein (Fragment).[Periplaneta americana]	6e-25
SI.CL.6.cl.615.Contig1	tr|Q9TZR6|Q9TZR6_PERAM	Major allergen Per a 1.0101 (Fragment).[Periplaneta americana]	8e-25
SI.CL.6.cl.615.Contig1	tr|Q9UAM5|Q9UAM5_BLAGE	Major allergen Bla g 1.0101 (Fragment).[Blattella germanica]	2e-24
SI.CL.6.cl.615.Contig1	tr|O96523|O96523_BLAGE	Major allergen Bla g 1.0101 (Fragment).[Blattella germanica]	2e-24
SI.CL.6.cl.615.Contig1	tr|Q16K34|Q16K34_AEDAE	Hypothetical protein.[Aedes aegypti]	2e-24
SI.CL.6.cl.615.Contig1	tr|Q16WN9|Q16WN9_AEDAE	Hypothetical protein.[Aedes aegypti]	5e-24
SI.CL.6.cl.615.Contig1	tr|O18528|O18528_PERAM	Cr-PII allergen (Fragment).[Periplaneta americana]	5e-24
SI.CL.6.cl.615.Contig1	tr|Q16K33|Q16K33_AEDAE	Hypothetical protein.[Aedes aegypti]	8e-24
SI.CL.6.cl.615.Contig1	tr|Q16K36|Q16K36_AEDAE	Hypothetical protein.[Aedes aegypti]	1e-23
SI.CL.6.cl.615.Contig1	tr|Q16WN7|Q16WN7_AEDAE	Hypothetical protein.[Aedes aegypti]	4e-23
SI.CL.6.cl.615.Contig1	tr|O96522|O96522_BLAGE	Major allergen Bla g 1.02 (Fragment).[Blattella germanica]	9e-21
SI.CL.6.cl.615.Contig1	tr|Q16K35|Q16K35_AEDAE	Hypothetical protein.[Aedes aegypti]	1e-20
SI.CL.6.cl.615.Contig1	tr|O18527|O18527_PERAM	Cr-PII allergen (Fragment).[Periplaneta americana]	7e-20
SI.CL.6.cl.615.Contig1	ens|ENSAPMP00000029881	pep:novel group:AMEL2.0:GroupUn:238960676:238961476:-1 gene:ENSAPMG00000015103 transcript:ENSAPMT00000029883	7e-20
SI.CL.6.cl.615.Contig1	tr|Q16IQ0|Q16IQ0_AEDAE	Hypothetical protein.[Aedes aegypti]	1e-19
SI.CL.6.cl.615.Contig1	tr|Q8T5C5|Q8T5C5_AEDAE	Microvilli membrane protein (Hypothetical protein).[Aedes aegypti]	2e-19
SI.CL.9.cl.997.Contig1	ens|ENSAPMP00000014838	pep:known group:AMEL2.0:Group6:8216350:8218108:-1 gene:ENSAPMG00000008464 transcript:ENSAPMT00000014838	0
SI.CL.9.cl.997.Contig1	ens|ENSAPMP00000019014	pep:novel group:AMEL2.0:Group6:8216610:8218389:-1 gene:ENSAPMG00000008464 transcript:ENSAPMT00000019010	0
SI.CL.9.cl.997.Contig1	tr|Q29BR7|Q29BR7_DROPS	(GA18006)GA18006-PA (Fragment).[Drosophila pseudoobscura]	1e-173
SI.CL.9.cl.997.Contig1	sp|P54359|SEPT2_DROME	(Sep2)Septin-2.[Drosophila melanogaster]	1e-173
SI.CL.9.cl.997.Contig1	tr|Q7QGH0|Q7QGH0_ANOGA	ENSANGP00000015913 (Fragment).[Anopheles gambiae str. PEST]	1e-171
SI.CL.9.cl.997.Contig1	ens|AGAP011532-PA	pep:novel chromosome:AgamP3:3L:26875745:26881812:-1 gene:AGAP011532 transcript:AGAP011532-RA	1e-171
SI.CL.9.cl.997.Contig1	tr|Q17C73|Q17C73_AEDAE	Septin.[Aedes aegypti]	1e-165
SI.CL.9.cl.997.Contig1	tr|Q290Y7|Q290Y7_DROPS	(GA15516)GA15516-PA (Fragment).[Drosophila pseudoobscura]	1e-152
SI.CL.9.cl.997.Contig1	tr|Q7KLG8|Q7KLG8_DROME	(Sep5)Sep5 (CG2916-PA, isoform A) (LD28935p).[Drosophila melanogaster]	1e-148
SI.CL.9.cl.997.Contig1	tr|Q6B514|Q6B514_HUMAN	Septin 6 isoform E.[Homo sapiens]	1e-143
SI.CL.9.cl.997.Contig1	ens|ENSGALP00000018689	pep:known chromosome:WASHUC2:4:51155358:51175637:-1 gene:ENSGALG00000011476 transcript:ENSGALT00000018712	1e-143
SI.CL.9.cl.997.Contig1	tr|Q5JTK4|Q5JTK4_HUMAN	(SEPT6)Septin 6.[Homo sapiens]	1e-143
SI.CL.9.cl.997.Contig1	sp|Q14141|SEPT6_HUMAN	(SEPT6)Septin-6.[Homo sapiens]	1e-143
SI.CL.9.cl.997.Contig1	ens|ENSMMUP00000040848	pep:novel chromosome:MMUL_1:X:117889157:117966258:-1 gene:ENSMMUG00000017669 transcript:ENSMMUT00000047822	1e-143
SI.CL.9.cl.997.Contig1	ens|ENSMMUP00000040849	pep:novel chromosome:MMUL_1:X:117886946:117966258:-1 gene:ENSMMUG00000017669 transcript:ENSMMUT00000047823	1e-143
SI.CL.9.cl.997.Contig1	ens|ENSMMUP00000040850	pep:novel chromosome:MMUL_1:X:117886946:117966258:-1 gene:ENSMMUG00000017669 transcript:ENSMMUT00000047824	1e-143
SI.CL.9.cl.997.Contig1	sp_vs|Q14141-4|SEPT6_HUMAN-4	(SEPT6)Isoform V of Q14141.[Homo sapiens]	1e-143
SI.CL.9.cl.997.Contig1	sp_vs|Q14141-2|SEPT6_HUMAN-2	(SEPT6)Isoform I of Q14141.[Homo sapiens]	1e-143
SI.CL.9.cl.997.Contig1	ens|ENSP00000360533	pep:known chromosome:NCBI36:X:118642050:118711361:-1 gene:ENSG00000125354 transcript:ENST00000371478	1e-143
SI.CL.9.cl.997.Contig1	tr|Q6NT82|Q6NT82_HUMAN	(SEPT6)Septin 6.[Homo sapiens]	1e-143
SI.CL.20.cl.2080.Contig1	tr|Q7RQ61|Q7RQ61_PLAYO	Ubiquitin carboxyl-terminal hydrolase family 2, putative.[Plasmodium yoelii yoelii]	6e-06
SI.CL.20.cl.2080.Contig1	tr|Q86A30|Q86A30_DICDI	Similar to Plasmodium falciparum (Isolate 3D7). Hypothetical 179.7 kDa protein.[Dictyostelium discoideum]	2e-05
SI.CL.20.cl.2080.Contig1	tr|Q558T8|Q558T8_DICDI	Hypothetical protein.[Dictyostelium discoideum AX4]	2e-05
SI.CL.20.cl.2080.Contig1	tr|Q7RAH0|Q7RAH0_PLAYO	Hypothetical protein PY06530.[Plasmodium yoelii yoelii]	0.0002
SI.CL.20.cl.2080.Contig1	tr|Q8RI19|Q8RI19_FUSNN	Hemolysin.[Fusobacterium nucleatum subsp. nucleatum]	0.0003
SI.CL.20.cl.2080.Contig1	tr|Q8RGZ3|Q8RGZ3_FUSNN	Hemolysin.[Fusobacterium nucleatum subsp. nucleatum]	0.0003
SI.CL.20.cl.2080.Contig1	tr|Q54HN5|Q54HN5_DICDI	Hypothetical protein.[Dictyostelium discoideum AX4]	0.0006
SI.CL.20.cl.2080.Contig1	tr|Q8IEA3|Q8IEA3_PLAF7	(MAL13P1.114)Hypothetical protein MAL13P1.114.[Plasmodium falciparum]	0.001
SI.CL.20.cl.2080.Contig1	tr|Q8ILM3|Q8ILM3_PLAF7	Hypothetical protein.[Plasmodium falciparum]	0.001
SI.CL.20.cl.2080.Contig1	tr|Q8IE93|Q8IE93_PLAF7	(MAL13P1.124)Hypothetical protein MAL13P1.124.[Plasmodium falciparum]	0.002
SI.CL.20.cl.2080.Contig1	tr|Q7RAS7|Q7RAS7_PLAYO	Hypothetical protein PY06422.[Plasmodium yoelii yoelii]	0.002
SI.CL.20.cl.2080.Contig1	tr|Q4YCT1|Q4YCT1_PLABE	Hypothetical protein.[Plasmodium berghei]	0.004
SI.CL.20.cl.2080.Contig1	tr|Q7P523|Q7P523_FUSNV	(FNV0671)Chromosome partition protein smc.[Fusobacterium nucleatum subsp. vincentii ATCC 49256]	0.005
SI.CL.20.cl.2080.Contig1	tr|Q4YTY6|Q4YTY6_PLABE	Hypothetical protein (Fragment).[Plasmodium berghei]	0.006
SI.CL.20.cl.2080.Contig1	tr|Q8IKW7|Q8IKW7_PLAF7	Acetyl-CoA acetyltransferase, putative.[Plasmodium falciparum]	0.008
SI.CL.20.cl.2080.Contig1	ens|ENSAPMP00000029632	pep:novel group:AMEL2.0:Group14:2933257:2935506:-1 gene:ENSAPMG00000016162 transcript:ENSAPMT00000029634	0.011
SI.CL.20.cl.2080.Contig1	tr|Q8I3Z1|Q8I3Z1_PLAF7	(PFE0570w)Hypothetical protein PFE0570w.[Plasmodium falciparum]	0.014
SI.CL.20.cl.2080.Contig1	tr|Q638Y7|Q638Y7_BACCZ	Surface protein, LPXTG-motif cell wall anchor domain protein.[Bacillus cereus]	0.014
SI.CL.20.cl.2080.Contig1	tr|Q55FZ6|Q55FZ6_DICDI	Hypothetical protein.[Dictyostelium discoideum AX4]	0.014
SI.CL.20.cl.2080.Contig1	tr|Q4Z1S2|Q4Z1S2_PLABE	Hypothetical protein (Fragment).[Plasmodium berghei]	0.014
SI.CL.0.cl.000.Contig1	ens|ENSAPMP00000030727	pep:novel group:AMEL2.0:GroupUn:29696013:29697921:1 gene:ENSAPMG00000015293 transcript:ENSAPMT00000030727	8e-20
SI.CL.0.cl.000.Contig1	ens|ENSAPMP00000028466	pep:novel group:AMEL2.0:GroupUn:29696050:29699075:1 gene:ENSAPMG00000015293 transcript:ENSAPMT00000028464	3e-19
SI.CL.0.cl.000.Contig1	tr|Q16LV2|Q16LV2_AEDAE	Prefoldin, subunit, putative.[Aedes aegypti]	7e-11
SI.CL.0.cl.000.Contig1	tr|Q16JV2|Q16JV2_AEDAE	Prefoldin, subunit, putative.[Aedes aegypti]	7e-11
SI.CL.0.cl.000.Contig1	tr|Q862M6|Q862M6_BOVIN	Similar to prefoldin subunit 2 (Fragment).[Bos taurus]	1e-09
SI.CL.0.cl.000.Contig1	sp|Q9UHV9|PFD2_HUMAN	(PFDN2)Prefoldin subunit 2.[Homo sapiens]	1e-09
SI.CL.0.cl.000.Contig1	sp|A1A4P5|PFD2_BOVIN	(PFDN2)Prefoldin subunit 2.[Bos taurus]	1e-09
SI.CL.0.cl.000.Contig1	ens|ENSMMUP00000002687	pep:novel chromosome:MMUL_1:1:139710572:139728600:-1 gene:ENSMMUG00000002008 transcript:ENSMMUT00000002844	1e-09
SI.CL.0.cl.000.Contig1	ens|ENSPTRP00000002631	pep:known chromosome:CHIMP2.1:1:140391332:140408849:-1 gene:ENSPTRG00000001569 transcript:ENSPTRT00000002866	1e-09
SI.CL.0.cl.000.Contig1	ens|ENSCAFP00000018719	pep:known chromosome:BROADD2:38:24365848:24367063:1 gene:ENSCAFG00000012733 transcript:ENSCAFT00000020181	1e-09
SI.CL.0.cl.000.Contig1	ens|ENSETEP00000012150	pep:novel scaffold:TENREC:scaffold_216596:6124:7337:1 gene:ENSETEG00000014994 transcript:ENSETET00000014993	1e-09
SI.CL.0.cl.000.Contig1	ens|ENSLAFP00000005201	pep:novel genescaffold:BROADE1:GeneScaffold_3852:61849:81414:-1 gene:ENSLAFG00000006199 transcript:ENSLAFT00000006198	1e-09
SI.CL.0.cl.000.Contig1	sp|O70591|PFD2_MOUSE	(Pfdn2)Prefoldin subunit 2.[Mus musculus]	2e-09
SI.CL.0.cl.000.Contig1	ens|ENSRNOP00000005346	pep:known chromosome:RGSC3.4:13:87246123:87262900:1 gene:ENSRNOG00000003983 transcript:ENSRNOT00000005346	2e-09
SI.CL.0.cl.000.Contig1	ens|ENSXETP00000027774	pep:novel scaffold:JGI4.1:scaffold_1243:15120:16774:1 gene:ENSXETG00000012702 transcript:ENSXETT00000027774	2e-09
SI.CL.0.cl.000.Contig1	ens|ENSMODP00000006612	pep:novel chromosome:BROADO5:2:456990127:456998161:-1 gene:ENSMODG00000005360 transcript:ENSMODT00000006749	2e-09
SI.CL.0.cl.000.Contig1	ens|ENSGACP00000025169	pep:novel group:BROADS1:groupVII:2417116:2419475:-1 gene:ENSGACG00000019042 transcript:ENSGACT00000025218	5e-09
SI.CL.0.cl.000.Contig1	sp|Q9VTE5|PFD2_DROME	(l(3)01239)Probable prefoldin subunit 2.[Drosophila melanogaster]	6e-09
SI.CL.0.cl.000.Contig1	tr|Q7Q629|Q7Q629_ANOGA	ENSANGP00000020462 (Fragment).[Anopheles gambiae str. PEST]	1e-08
SI.CL.0.cl.000.Contig1	ens|AGAP006070-PA	pep:novel chromosome:AgamP3:2L:26053755:26055333:1 gene:AGAP006070 transcript:AGAP006070-RA	1e-08
SI.CL.42.cl.4295.Contig1	tr|A5HB89|A5HB89_9VIRU	Putative structural protein.[Solenopsis invicta virus 2]	1e-120
SI.CL.42.cl.4295.Contig1	tr|A2DU16|A2DU16_TRIVA	Hypothetical protein.[Trichomonas vaginalis G3]	0.57
SI.CL.2.cl.203.Contig1	ens|ENSAPMP00000025643	pep:novel group:AMEL2.0:GroupUn:237612703:237614559:-1 gene:ENSAPMG00000012962 transcript:ENSAPMT00000025644	4e-52
SI.CL.2.cl.203.Contig1	ens|ENSAPMP00000018881	pep:novel group:AMEL2.0:GroupUn:237612697:237614094:-1 gene:ENSAPMG00000012962 transcript:ENSAPMT00000018878	5e-50
SI.CL.2.cl.203.Contig1	ens|ENSAPMP00000021159	pep:novel group:AMEL2.0:GroupUn:237612697:237614564:-1 gene:ENSAPMG00000012962 transcript:ENSAPMT00000021152	5e-50
SI.CL.2.cl.203.Contig1	ens|ENSAPMP00000033478	pep:novel group:AMEL2.0:GroupUn:237612697:237614566:-1 gene:ENSAPMG00000012962 transcript:ENSAPMT00000033479	5e-50
SI.CL.2.cl.203.Contig1	ens|ENSDARP00000029873	pep:known chromosome:ZFISH6:10:50788519:50806585:1 gene:ENSDARG00000024037 transcript:ENSDART00000039388	1e-21
SI.CL.2.cl.203.Contig1	tr|Q568K1|Q568K1_DANRE	Zgc:110246.[Danio rerio]	2e-21
SI.CL.2.cl.203.Contig1	ens|ENSGACP00000022733	pep:novel group:BROADS1:groupXIV:6969603:6972066:1 gene:ENSGACG00000017209 transcript:ENSGACT00000022776	2e-20
SI.CL.2.cl.203.Contig1	ens|ENSXETP00000018639	pep:novel scaffold:JGI4.1:scaffold_143:635354:643048:1 gene:ENSXETG00000008513 transcript:ENSXETT00000018639	3e-20
SI.CL.2.cl.203.Contig1	ens|SINFRUP00000175951	pep:novel scaffold:FUGU4:scaffold_243:411150:412906:-1 gene:SINFRUG00000157015 transcript:SINFRUT00000172081	2e-19
SI.CL.2.cl.203.Contig1	ens|ENSMODP00000007184	pep:novel chromosome:BROADO5:1:377299791:377321933:-1 gene:ENSMODG00000005809 transcript:ENSMODT00000007332	6e-19
SI.CL.2.cl.203.Contig1	ens|ENSMODP00000014407	pep:novel chromosome:BROADO5:1:563699429:563717199:-1 gene:ENSMODG00000011522 transcript:ENSMODT00000014673	1e-18
SI.CL.2.cl.203.Contig1	ens|ENSBTAP00000003607	pep:novel chromosome:Btau_3.1:11:63769013:63779219:1 gene:ENSBTAG00000002783 transcript:ENSBTAT00000003607	1e-18
SI.CL.2.cl.203.Contig1	ens|ENSBTAP00000042008	pep:novel chromosome:Btau_3.1:11:63767738:63779272:1 gene:ENSBTAG00000002783 transcript:ENSBTAT00000044517	1e-18
SI.CL.2.cl.203.Contig1	sp|Q0P5H1|PCYXL_BOVIN	(PCYOX1L)Prenylcysteine oxidase-like precursor (EC 1.8.3.-).[Bos taurus]	2e-17
SI.CL.2.cl.203.Contig1	ens|ENSGACP00000027057	pep:novel group:BROADS1:groupVII:18979716:18986161:-1 gene:ENSGACG00000020463 transcript:ENSGACT00000027109	2e-17
SI.CL.2.cl.203.Contig1	sp|Q5R748|PCYOX_PONPY	(PCYOX1)Prenylcysteine oxidase precursor (EC 1.8.3.5).[Pongo pygmaeus]	3e-17
SI.CL.2.cl.203.Contig1	tr|Q584P1|Q584P1_HUMAN	(PCYOX1)Hypothetical protein PCYOX1 (Fragment).[Homo sapiens]	1e-16
SI.CL.2.cl.203.Contig1	sp|Q95KC9|PCYOX_MACFA	(PCYOX1)Prenylcysteine oxidase precursor (EC 1.8.3.5).[Macaca fascicularis]	1e-16
SI.CL.2.cl.203.Contig1	sp|Q9UHG3|PCYOX_HUMAN	(PCYOX1)Prenylcysteine oxidase precursor (EC 1.8.3.5) (PCL1).[Homo sapiens]	1e-16
SI.CL.2.cl.203.Contig1	ens|ENSMMUP00000010442	pep:novel chromosome:MMUL_1:13:70537914:70555681:1 gene:ENSMMUG00000007959 transcript:ENSMMUT00000011136	1e-16
SI.CL.42.cl.4215.Contig1	tr|Q16ZV7|Q16ZV7_AEDAE	Hypothetical protein.[Aedes aegypti]	7e-11
SI.CL.42.cl.4215.Contig1	tr|Q7PYM4|Q7PYM4_ANOGA	ENSANGP00000011351.[Anopheles gambiae str. PEST]	4e-09
SI.CL.42.cl.4215.Contig1	ens|AGAP002010-PA	pep:novel chromosome:AgamP3:2R:13889973:13891219:1 gene:AGAP002010 transcript:AGAP002010-RA	4e-09
SI.CL.42.cl.4215.Contig1	tr|Q8SXS4|Q8SXS4_DROME	RE40159p (CG13704-PA).[Drosophila melanogaster]	2e-07
SI.CL.42.cl.4215.Contig1	tr|A0NHB6|A0NHB6_ANOGA	ENSANGP00000030584.[Anopheles gambiae str. PEST]	2e-06
SI.CL.42.cl.4215.Contig1	tr|Q29E95|Q29E95_DROPS	(GA12471)GA12471-PA (Fragment).[Drosophila pseudoobscura]	1e-05
SI.CL.18.cl.1899.Contig1	tr|A0NDL8|A0NDL8_ANOGA	ENSANGP00000031402.[Anopheles gambiae str. PEST]	5e-06
SI.CL.18.cl.1899.Contig1	ens|AGAP003713-PA	pep:novel chromosome:AgamP3:2R:42306612:42307475:-1 gene:AGAP003713 transcript:AGAP003713-RA	5e-06
SI.CL.18.cl.1899.Contig1	tr|Q17A64|Q17A64_AEDAE	Hypothetical protein.[Aedes aegypti]	1e-05
SI.CL.18.cl.1899.Contig1	tr|A5HMQ0|A5HMQ0_LYGLI	Hypothetical protein.[Lygus lineolaris]	5e-08
SI.CL.18.cl.1899.Contig1	ens|AGAP011630-PA	pep:novel chromosome:AgamP3:3L:30364745:30365316:1 gene:AGAP011630 transcript:AGAP011630-RA	0.0004
SI.CL.18.cl.1899.Contig1	tr|A0NGU5|A0NGU5_ANOGA	ENSANGP00000031778 (Fragment).[Anopheles gambiae str. PEST]	0.0006
SI.CL.18.cl.1899.Contig1	tr|Q2PE22|Q2PE22_DROME	(CG34026)CG34026-PA.[Drosophila melanogaster]	0.07
SI.CL.18.cl.1899.Contig1	tr|Q4V4H7|Q4V4H7_DROME	IP04046p (CG13323-PA).[Drosophila melanogaster]	0.35
SI.CL.18.cl.1899.Contig1	tr|Q71DD5|Q71DD5_DROYA	CG13324 (Fragment).[Drosophila yakuba]	0.35
SI.CL.18.cl.1899.Contig1	tr|O96053|O96053_BOMMA	(MBF2)MBF2 (Fragment).[Bombyx mandarina]	0.6
SI.CL.18.cl.1899.Contig1	tr|A3FK52|A3FK52_ONCFA	Conserved secreted protein.[Oncopeltus fasciatus]	0.38
SI.CL.21.cl.2121.Contig1	ens|ENSAPMP00000032944	pep:novel group:AMEL2.0:Group10:434399:434970:1 gene:ENSAPMG00000011614 transcript:ENSAPMT00000032944	8e-27
SI.CL.21.cl.2121.Contig1	ens|ENSGALP00000007391	pep:known chromosome:WASHUC2:11:10534411:10537733:1 gene:ENSGALG00000004648 transcript:ENSGALT00000007403	1e-15
SI.CL.21.cl.2121.Contig1	tr|A0PJ15|A0PJ15_PENMO	Program cell death 5-like.[Penaeus monodon]	3e-15
SI.CL.21.cl.2121.Contig1	ens|ENSLAFP00000011655	pep:novel genescaffold:BROADE1:GeneScaffold_1505:877:8459:1 gene:ENSLAFG00000013922 transcript:ENSLAFT00000013921	5e-15
SI.CL.21.cl.2121.Contig1	sp|P56812|PDCD5_MOUSE	(Pdcd5)Programmed cell death protein 5 (Protein TFAR19) (TF-1 cell apoptosis- related gene 19 protein).[Mus musculus]	9e-15
SI.CL.21.cl.2121.Contig1	sp|Q2HJH9|PDCD5_BOVIN	(PDCD5)Programmed cell death protein 5.[Bos taurus]	9e-15
SI.CL.21.cl.2121.Contig1	ens|ENSRNOP00000017708	pep:known chromosome:RGSC3.4:1:88194319:88199645:-1 gene:ENSRNOG00000013250 transcript:ENSRNOT00000017708	9e-15
SI.CL.21.cl.2121.Contig1	ens|ENSCAFP00000011218	pep:known chromosome:BROADD2:1:122291770:122296892:-1 gene:ENSCAFG00000007555 transcript:ENSCAFT00000012102	9e-15
SI.CL.21.cl.2121.Contig1	ens|SINFRUP00000134238	pep:novel scaffold:FUGU4:scaffold_14:1801674:1804073:1 gene:SINFRUG00000126961 transcript:SINFRUT00000134238	9e-15
SI.CL.21.cl.2121.Contig1	ens|ENSOCUP00000011376	pep:novel genescaffold:RABBIT:GeneScaffold_7099:184497:189701:1 gene:ENSOCUG00000013220 transcript:ENSOCUT00000013215	9e-15
SI.CL.21.cl.2121.Contig1	ens|ENSDNOP00000003076	pep:novel genescaffold:ARMA:GeneScaffold_6311:2722:9276:1 gene:ENSDNOG00000004010 transcript:ENSDNOT00000004004	9e-15
SI.CL.21.cl.2121.Contig1	ens|ENSMUSP00000032577	pep:known chromosome:NCBIM36:7:35350747:35356131:-1 gene:ENSMUSG00000030417 transcript:ENSMUST00000032577	9e-15
SI.CL.21.cl.2121.Contig1	ens|ENSXETP00000029739	pep:novel scaffold:JGI4.1:scaffold_94:979993:988143:-1 gene:ENSXETG00000013573 transcript:ENSXETT00000029739	2e-14
SI.CL.21.cl.2121.Contig1	tr|Q7ZUZ4|Q7ZUZ4_DANRE	(pdcd5)Programmed cell death 5.[Danio rerio]	3e-14
SI.CL.21.cl.2121.Contig1	tr|Q29EM5|Q29EM5_DROPS	(GA12022)GA12022-PA (Fragment).[Drosophila pseudoobscura]	6e-14
SI.CL.21.cl.2121.Contig1	ens|ENSMODP00000015442	pep:novel chromosome:BROADO5:1:428285132:428292946:-1 gene:ENSMODG00000012326 transcript:ENSMODT00000015728	6e-14
SI.CL.21.cl.2121.Contig1	tr|Q5U5C7|Q5U5C7_XENLA	(LOC495300)LOC495300 protein.[Xenopus laevis]	1e-13
SI.CL.21.cl.2121.Contig1	tr|Q5DGC1|Q5DGC1_SCHJA	SJCHGC06536 protein.[Schistosoma japonicum]	1e-13
SI.CL.21.cl.2121.Contig1	ens|ENSGACP00000021036	pep:novel group:BROADS1:groupII:11956898:11959837:1 gene:ENSGACG00000015937 transcript:ENSGACT00000021076	1e-13
SI.CL.21.cl.2121.Contig1	tr|Q9VUZ8|Q9VUZ8_DROME	(PDCD-5)CG13072-PA (RE17056p) (Programmed cell death gene-5 protein).[Drosophila melanogaster]	2e-13
SI.CL.40.cl.4005.Contig1	sp|P03515|NCAP_PTPV	(N)Nucleocapsid protein (Nucleoprotein).[Punta toro phlebovirus]	0.0006
SI.CL.40.cl.4005.Contig1	tr|Q7TBL7|Q7TBL7_9VIRU	N-protein.[Iranian wheat stripe virus]	0.0008
SI.CL.40.cl.4005.Contig1	sp|P22025|NCAP_UUK	(N)Nucleocapsid protein (Nucleoprotein).[Uukuniemi virus]	0.004
SI.CL.40.cl.4005.Contig1	sp|P21701|NCAP_TOSV	(N)Nucleocapsid protein (Nucleoprotein).[Toscana virus]	0.006
SI.CL.40.cl.4005.Contig1	tr|O36305|O36305_9VIRU	(gc3)N-protein.[Rice hoja blanca virus]	0.014
SI.CL.40.cl.4005.Contig1	tr|Q5J882|Q5J882_PICPA	LET1-like protein (Fragment).[Pichia pastoris]	0.014
SI.CL.40.cl.4005.Contig1	tr|Q67898|Q67898_9VIRU	(N-protein)Nucleoprotein.[Rice hoja blanca virus]	0.019
SI.CL.40.cl.4005.Contig1	tr|O11440|O11440_9VIRU	Nucleoprotein.[Urochloa hoja blanca virus]	0.055
SI.CL.40.cl.4005.Contig1	tr|Q86ET8|Q86ET8_SCHJA	Clone ZZD1429 mRNA sequence.[Schistosoma japonicum]	0.055
SI.CL.40.cl.4005.Contig1	tr|O36170|O36170_9VIRU	(p5vc)Nucleocapsid protein (P5vc protein).[Rice grassy stunt virus]	0.27
SI.CL.40.cl.4005.Contig1	tr|Q9ELT0|Q9ELT0_9VIRU	Coat protein.[Rice grassy stunt virus]	0.27
SiJWH11BCZ2.scf	ens|ENSAPMP00000035713	pep:known group:AMEL2.0:Group16:5501503:5510466:1 gene:ENSAPMG00000006338 transcript:ENSAPMT00000035713	7e-48
SiJWH11BCZ2.scf	ens|ENSAPMP00000010998	pep:novel group:AMEL2.0:Group16:5503122:5510378:1 gene:ENSAPMG00000006338 transcript:ENSAPMT00000010998	2e-39
SiJWH11BCZ2.scf	tr|A2A246|A2A246_BOMMO	(ybp)Y-box protein.[Bombyx mori]	1e-38
SiJWH11BCZ2.scf	tr|Q6F6B1|Q6F6B1_BOMMO	(BYB)Y-box protein.[Bombyx mori]	4e-38
SiJWH11BCZ2.scf	tr|Q5MGM1|Q5MGM1_LONON	Hypothetical protein.[Lonomia obliqua]	3e-36
SiJWH11BCZ2.scf	ens|ENSAPMP00000010999	pep:novel group:AMEL2.0:Group16:5503129:5504938:1 gene:ENSAPMG00000006338 transcript:ENSAPMT00000010999	2e-35
SiJWH11BCZ2.scf	tr|Q17LF0|Q17LF0_AEDAE	Y-box binding protein.[Aedes aegypti]	4e-33
SiJWH11BCZ2.scf	tr|Q8IT94|Q8IT94_CHITE	Y-box protein Ct-p40.[Chironomus tentans]	5e-33
SiJWH11BCZ2.scf	tr|Q8IT93|Q8IT93_CHITE	Y-box protein Ct-p50.[Chironomus tentans]	5e-33
SiJWH11BCZ2.scf	ens|AGAP006108-PA	pep:novel chromosome:AgamP3:2L:26766652:26768878:1 gene:AGAP006108 transcript:AGAP006108-RA	5e-33
SiJWH11BCZ2.scf	tr|A0NEN6|A0NEN6_ANOGA	ENSANGP00000031633 (Fragment).[Anopheles gambiae str. PEST]	1e-32
SiJWH11BCZ2.scf	sp|P41824|YBOXH_APLCA	Y-box factor homolog (APY1).[Aplysia californica]	2e-32
SiJWH11BCZ2.scf	tr|Q95RE4|Q95RE4_DROME	(yps)LD37574p (CG5654-PA).[Drosophila melanogaster]	2e-31
SiJWH11BCZ2.scf	tr|O61580|O61580_DROSL	(YB-1)Y box protein.[Drosophila silvestris]	3e-31
SiJWH11BCZ2.scf	tr|Q56UF6|Q56UF6_LYMST	Y-box factor-like protein (Fragment).[Lymnaea stagnalis]	1e-30
SiJWH11BCZ2.scf	tr|O46173|O46173_DROME	(yps)Y-box protein.[Drosophila melanogaster]	8e-30
SiJWH11BCZ2.scf	tr|Q8AXS2|Q8AXS2_ORYLA	(yb1)Y-box binding protein.[Oryzias latipes]	4e-29
SiJWH11BCZ2.scf	ens|ENSGACP00000008523	pep:novel group:BROADS1:groupXII:7879999:7884630:1 gene:ENSGACG00000006447 transcript:ENSGACT00000008542	2e-28
SiJWH11BCZ2.scf	tr|Q0PFB8|Q0PFB8_SCOMX	Cold-shock domain protein.[Scophthalmus maximus]	2e-28
SiJWH11BCZ2.scf	tr|Q8AVK9|Q8AVK9_XENLA	(nsep1)Nsep1 protein.[Xenopus laevis]	3e-28
SI.CL.0.cl.051.Contig1	tr|A5Z1D8|A5Z1D8_9ACAR	Hypothetical protein.[Haemaphysalis qinghaiensis]	0.086
SI.CL.40.cl.4000.Contig1	tr|Q17DX3|Q17DX3_AEDAE	DNA polymerase v.[Aedes aegypti]	1e-09
SI.CL.40.cl.4000.Contig1	tr|Q6C7H0|Q6C7H0_YARLI	Similar to sp|P39985 Saccharomyces cerevisiae YEL055c POL5 DNA polymerase V.[Yarrowia lipolytica]	0.004
SI.CL.40.cl.4000.Contig1	tr|Q7QBD6|Q7QBD6_ANOGA	ENSANGP00000014704.[Anopheles gambiae str. PEST]	0.55
SI.CL.40.cl.4000.Contig1	tr|A2EM36|A2EM36_TRIVA	Clan MH, family M20, peptidase T-like metallopeptidase.[Trichomonas vaginalis G3]	0.71
SI.CL.18.cl.1832.Contig1	tr|A5HB91|A5HB91_9VIRU	Putative structural protein.[Solenopsis invicta virus 2]	2e-81
SI.CL.18.cl.1832.Contig1	tr|A5HB90|A5HB90_9VIRU	Putative structural protein.[Solenopsis invicta virus 2]	4e-36
SI.CL.21.cl.2151.Contig1	ens|ENSAPMP00000015896	pep:novel group:AMEL2.0:Group4:797379:798605:1 gene:ENSAPMG00000009109 transcript:ENSAPMT00000015896	1e-05
SI.CL.21.cl.2151.Contig1	tr|Q8GUH3|Q8GUH3_ARATH	Histone H2A.[Arabidopsis thaliana]	0.0006
SI.CL.21.cl.2151.Contig1	tr|Q9U5H9|Q9U5H9_ASEAQ	(H2A)Putative H2A histone.[Asellus aquaticus]	0.0006
SI.CL.21.cl.2151.Contig1	tr|Q7Q2C6|Q7Q2C6_ANOGA	Histone H2A (Fragment).[Anopheles gambiae str. PEST]	0.0006
SI.CL.21.cl.2151.Contig1	tr|Q7Q2C4|Q7Q2C4_ANOGA	Histone H2A (Fragment).[Anopheles gambiae str. PEST]	0.0006
SI.CL.21.cl.2151.Contig1	tr|Q7PD33|Q7PD33_ANOGA	Histone H2A.[Anopheles gambiae str. PEST]	0.0006
SI.CL.21.cl.2151.Contig1	tr|Q76FF4|Q76FF4_DROTE	(His2A)Histone H2A.[Drosophila teissieri]	0.0006
SI.CL.21.cl.2151.Contig1	tr|Q76FF0|Q76FF0_DROOR	(His2A)Histone H2A.[Drosophila orena]	0.0006
SI.CL.21.cl.2151.Contig1	tr|Q76FE6|Q76FE6_DROMA	(His2A)Histone H2A.[Drosophila mauritiana]	0.0006
SI.CL.21.cl.2151.Contig1	tr|Q76FE2|Q76FE2_DROSE	(His2A)Histone H2A.[Drosophila sechellia]	0.0006
SI.CL.21.cl.2151.Contig1	tr|Q5TXS1|Q5TXS1_ANOGA	Histone H2A (Fragment).[Anopheles gambiae str. PEST]	0.0006
SI.CL.21.cl.2151.Contig1	tr|Q5TN31|Q5TN31_ANOGA	Histone H2A (Fragment).[Anopheles gambiae str. PEST]	0.0006
SI.CL.21.cl.2151.Contig1	tr|Q4AB57|Q4AB57_DROME	(His2A:CG33856)Histone H2A.[Drosophila melanogaster]	0.0006
SI.CL.21.cl.2151.Contig1	tr|Q17PI8|Q17PI8_AEDAE	Histone H2A, putative (Fragment).[Aedes aegypti]	0.0006
SI.CL.21.cl.2151.Contig1	tr|Q17ER8|Q17ER8_AEDAE	Histone h2a.[Aedes aegypti]	0.0006
SI.CL.21.cl.2151.Contig1	tr|Q17ER3|Q17ER3_AEDAE	Histone h2a.[Aedes aegypti]	0.0006
SI.CL.21.cl.2151.Contig1	tr|Q17EF0|Q17EF0_AEDAE	Histone h2a.[Aedes aegypti]	0.0006
SI.CL.21.cl.2151.Contig1	tr|Q173V2|Q173V2_AEDAE	Histone h2a.[Aedes aegypti]	0.0006
SI.CL.21.cl.2151.Contig1	tr|Q170G4|Q170G4_AEDAE	Histone h2a (Fragment).[Aedes aegypti]	0.0006
SI.CL.21.cl.2151.Contig1	tr|O16107|O16107_CHAVR	Histone H2A.[Chaetopterus variopedatus]	0.0006
SI.CL.15.cl.1509.Contig1	ens|ENSAPMP00000020606	pep:novel group:AMEL2.0:GroupUn:6547030:6547893:-1 gene:ENSAPMG00000012357 transcript:ENSAPMT00000020600	3e-33
SI.CL.6.cl.610.Contig1	tr|A5HB92|A5HB92_9VIRU	Non-structural protein.[Solenopsis invicta virus 2]	1e-126
SI.CL.6.cl.610.Contig1	tr|Q9WCE9|Q9WCE9_9VIRU	(pol)Polyprotein.[Sacbrood virus]	3e-11
SI.CL.6.cl.610.Contig1	tr|Q8QY61|Q8QY61_9VIRU	Polyprotein.[Sacbrood virus]	3e-11
SI.CL.6.cl.610.Contig1	tr|Q24M90|Q24M90_9COMO	Polyprotein 1.[Raspberry ringspot virus]	1e-10
SI.CL.6.cl.610.Contig1	sp|Q6W8W4|POL1_RRVC	RNA1 polyprotein (P1) [Contains: P1A protein (1A) (Protease cofactor); Putative ATP-dependent helicase (EC 3.6.1.-) (NTP-binding protein) (NTB) (1B) (Membrane-binding protein); Viral genome-linked protein (1C-VPg); Picornain 3C-like protease (EC 3.4.22.-) (3C-like protease) (1D-PRO); RNA-directed RNA polymerase (EC 2.7.7.48) (1E-POL)].[Raspberry ringspot virus]	2e-09
SI.CL.6.cl.610.Contig1	tr|Q155U1|Q155U1_9COMO	RNA-dependent RNA polymerase (Fragment).[Tomato ringspot virus]	8e-09
SI.CL.6.cl.610.Contig1	tr|Q9QRA6|Q9QRA6_9COMO	Polyprotein (Fragment).[Tomato ringspot virus]	2e-08
SI.CL.6.cl.610.Contig1	tr|Q9QRA7|Q9QRA7_9COMO	Polyprotein (Fragment).[Tomato ringspot virus]	4e-08
SI.CL.6.cl.610.Contig1	sp|P29150|POL1_TORVR	RNA1 polyprotein (P1) [Contains: X1 protein; X2 protein; Putative ATP- dependent helicase (EC 3.6.1.-) (NTP-binding protein) (NTB) (Membrane- binding protein); Viral genome-linked protein (VPg); Picornain 3C-like protease (EC 3.4.22.-) (3C-like protease) (PRO); RNA-directed RNA polymerase (EC 2.7.7.48) (POL)].[Tomato ringspot virus]	4e-08
SI.CL.6.cl.610.Contig1	tr|Q9QRA8|Q9QRA8_9COMO	Polyprotein (Fragment).[Tomato ringspot virus]	5e-08
SI.CL.6.cl.610.Contig1	tr|Q4W8R6|Q4W8R6_9COMO	(RNA1)Polyprotein.[Gentian mosaic virus]	7e-08
SI.CL.6.cl.610.Contig1	tr|Q997D0|Q997D0_9COMO	Polyprotein.[Broad bean wilt virus 2]	4e-07
SI.CL.6.cl.610.Contig1	tr|A5A104|A5A104_9VIRU	Polyprotein.[Brevicoryne brassicae picorna-like virus]	8e-07
SI.CL.6.cl.610.Contig1	tr|Q9WMA2|Q9WMA2_9PICO	Polyprotein.[Hepatitis A virus]	1e-06
SI.CL.6.cl.610.Contig1	tr|Q9QRA9|Q9QRA9_9COMO	Polyprotein (Fragment).[Tomato ringspot virus]	1e-06
SI.CL.6.cl.610.Contig1	tr|Q8QRI6|Q8QRI6_9PICO	Polyprotein.[Hepatitis A virus]	1e-06
SI.CL.6.cl.610.Contig1	tr|Q8B594|Q8B594_9VIRU	Nonstructural polyprotein.[Aphid lethal paralysis virus]	1e-06
SI.CL.6.cl.610.Contig1	tr|Q76L40|Q76L40_9COMO	(RNA1)Polyprotein.[Broad bean wilt virus 1]	1e-06
SI.CL.6.cl.610.Contig1	tr|O12662|O12662_9COMO	RNA polymerase.[Broad bean wilt virus 2]	2e-06
SI.CL.6.cl.610.Contig1	tr|Q9YM10|Q9YM10_9COMO	Polyprotein.[Broad bean wilt virus 2]	3e-06
SI.CL.23.cl.2331.Contig1	ens|ENSAPMP00000026553	pep:known group:AMEL2.0:GroupUn:31620109:31621907:1 gene:ENSAPMG00000001105 transcript:ENSAPMT00000026554	2e-29
SI.CL.23.cl.2331.Contig1	tr|Q7Q692|Q7Q692_ANOGA	ENSANGP00000010745 (Fragment).[Anopheles gambiae str. PEST]	2e-09
SI.CL.23.cl.2331.Contig1	ens|AGAP005971-PA	pep:novel chromosome:AgamP3:2L:24320898:24330936:-1 gene:AGAP005971 transcript:AGAP005971-RA	5e-09
SI.CL.23.cl.2331.Contig1	sp|Q55FN1|PLBG_DICDI	(plbG)Phospholipase B-like protein G precursor (EC 3.1.1.-) (Developmental gene 1067 protein).[Dictyostelium discoideum]	2e-06
SI.CL.23.cl.2331.Contig1	tr|Q0IF22|Q0IF22_AEDAE	Hypothetical protein.[Aedes aegypti]	5e-05
SI.CL.23.cl.2331.Contig1	ens|ENSCSAVP00000000040	pep:novel reftig:CSAV2.0:reftig_1168:9340:16562:1 gene:ENSCSAVG00000000019 transcript:ENSCSAVT00000000040	0.0005
SI.CL.23.cl.2331.Contig1	ens|ENSCSAVP00000000039	pep:novel reftig:CSAV2.0:reftig_1168:8607:16743:1 gene:ENSCSAVG00000000019 transcript:ENSCSAVT00000000039	0.0005
SI.CL.23.cl.2331.Contig1	ens|ENSCSAVP00000000038	pep:novel reftig:CSAV2.0:reftig_1168:8547:16580:1 gene:ENSCSAVG00000000019 transcript:ENSCSAVT00000000038	0.002
SI.CL.23.cl.2331.Contig1	ens|ENSCINP00000014823	pep:novel chromosome:JGI2:2q:7078274:7083648:1 gene:ENSCING00000007228 transcript:ENSCINT00000014823	0.004
SI.CL.23.cl.2331.Contig1	ens|ENSCINP00000021735	pep:novel chromosome:JGI2:2q:7078018:7083794:1 gene:ENSCING00000007228 transcript:ENSCINT00000021981	0.004
SI.CL.23.cl.2331.Contig1	tr|Q4T9J7|Q4T9J7_TETNG	Chromosome undetermined SCAF7547, whole genome shotgun sequence. (Fragment).[Tetraodon nigroviridis]	0.006
SI.CL.23.cl.2331.Contig1	sp|Q55BJ6|PLBB_DICDI	(plbB)Phospholipase B-like protein B precursor (EC 3.1.1.-).[Dictyostelium discoideum]	0.013
SI.CL.23.cl.2331.Contig1	sp|Q5U2V4|LAML1_RAT	LAMA-like protein 1 precursor.[Rattus norvegicus]	0.013
SI.CL.23.cl.2331.Contig1	ens|SINFRUP00000161315	pep:novel scaffold:FUGU4:scaffold_497:77219:81399:-1 gene:SINFRUG00000151674 transcript:SINFRUT00000161315	0.017
SI.CL.23.cl.2331.Contig1	ens|ENSGACP00000009958	pep:novel group:BROADS1:groupXI:4560383:4565290:1 gene:ENSGACG00000007477 transcript:ENSGACT00000009980	0.028
SI.CL.23.cl.2331.Contig1	tr|A2RV19|A2RV19_DANRE	Zgc:158619 protein.[Danio rerio]	0.037
SI.CL.23.cl.2331.Contig1	tr|A2EGL4|A2EGL4_TRIVA	Laminin A family protein.[Trichomonas vaginalis G3]	0.037
SI.CL.23.cl.2331.Contig1	ens|ENSMUSP00000032336	pep:known-ccds chromosome:NCBIM36:6:136576267:136626041:-1 gene:ENSMUSG00000030214 transcript:ENSMUST00000032336 CCDS20652.1	0.063
SI.CL.23.cl.2331.Contig1	sp|Q54PS7|PLBD_DICDI	(plbD)Phospholipase B-like protein D precursor (EC 3.1.1.-).[Dictyostelium discoideum]	0.083
SI.CL.23.cl.2331.Contig1	sp|Q8VCI0|LAML1_MOUSE	LAMA-like protein 1 precursor.[Mus musculus]	0.083
SI.CL.5.cl.571.Contig1	ens|ENSAPMP00000026728	pep:novel group:AMEL2.0:GroupUn:48572282:48576554:1 gene:ENSAPMG00000011652 transcript:ENSAPMT00000026728	0
SI.CL.5.cl.571.Contig1	tr|Q56FI0|Q56FI0_LYSTE	(RpL3)Ribosomal protein L3 variant 1 (Ribosomal protein L3).[Lysiphlebus testaceipes]	0
SI.CL.5.cl.571.Contig1	tr|Q4GXN6|Q4GXN6_SCALT	(rpL3e)Ribosomal protein L3e.[Scarabaeus laticollis]	0
SI.CL.5.cl.571.Contig1	tr|Q5UAT8|Q5UAT8_BOMMO	(RpL3)Ribosomal protein L3.[Bombyx mori]	0
SI.CL.5.cl.571.Contig1	tr|Q8WQI9|Q8WQI9_SPOFR	Ribosomal protein L3.[Spodoptera frugiperda]	0
SI.CL.5.cl.571.Contig1	tr|Q2V0J0|Q2V0J0_9NEOP	(rpL3)Ribosomal protein L3.[Papilio xuthus]	0
SI.CL.5.cl.571.Contig1	tr|A2I419|A2I419_9HEMI	Putative ribosomal protein L3.[Maconellicoccus hirsutus]	1e-179
SI.CL.5.cl.571.Contig1	sp|O16797|RL3_DROME	(RpL3)60S ribosomal protein L3.[Drosophila melanogaster]	1e-174
SI.CL.5.cl.571.Contig1	sp_vs|O16797-4|RL3_DROME-4	(RpL3)Isoform B of O16797.[Drosophila melanogaster]	1e-174
SI.CL.5.cl.571.Contig1	tr|Q1HR77|Q1HR77_AEDAE	Ribosomal protein L3.[Aedes aegypti]	1e-168
SI.CL.5.cl.571.Contig1	tr|Q7QAT0|Q7QAT0_ANOGA	ENSANGP00000011028.[Anopheles gambiae str. PEST]	1e-166
SI.CL.5.cl.571.Contig1	ens|AGAP003556-PA	pep:novel chromosome:AgamP3:2R:39456103:39459567:1 gene:AGAP003556 transcript:AGAP003556-RA	1e-166
SI.CL.5.cl.571.Contig1	tr|Q293X5|Q293X5_DROPS	(GA18487)GA18487-PA (Fragment).[Drosophila pseudoobscura]	1e-162
SI.CL.5.cl.571.Contig1	tr|Q90YW8|Q90YW8_ICTPU	Ribosomal protein L3.[Ictalurus punctatus]	1e-160
SI.CL.5.cl.571.Contig1	ens|ENSCINP00000013831	pep:novel chromosome:JGI2:2q:7337116:7340039:1 gene:ENSCING00000006731 transcript:ENSCINT00000013831	1e-160
SI.CL.5.cl.571.Contig1	ens|ENSGACP00000019268	pep:novel group:BROADS1:groupXI:15679198:15682873:-1 gene:ENSGACG00000014559 transcript:ENSGACT00000019306	1e-159
SI.CL.5.cl.571.Contig1	ens|ENSGACP00000019254	pep:novel group:BROADS1:groupXI:15679181:15683814:-1 gene:ENSGACG00000014559 transcript:ENSGACT00000019292	1e-159
SI.CL.5.cl.571.Contig1	tr|Q5ZJZ2|Q5ZJZ2_CHICK	Hypothetical protein.[Gallus gallus]	1e-159
SI.CL.5.cl.571.Contig1	ens|ENSGALP00000029968	pep:known chromosome:WASHUC2:1:52605293:52610315:1 gene:ENSGALG00000012172 transcript:ENSGALT00000030605	1e-159
SI.CL.5.cl.571.Contig1	ens|ENSGALP00000019852	pep:known chromosome:WASHUC2:1:52605290:52610315:1 gene:ENSGALG00000012172 transcript:ENSGALT00000019879	1e-159
SI.CL.42.cl.4208.Contig1	ens|ENSAPMP00000004129	pep:novel group:AMEL2.0:Group5:13058686:13059546:-1 gene:ENSAPMG00000002386 transcript:ENSAPMT00000004129	2e-44
SI.CL.42.cl.4208.Contig1	tr|Q1HR00|Q1HR00_AEDAE	Transmembrane domain-containing conserved protein (Hypothetical protein).[Aedes aegypti]	6e-30
SI.CL.42.cl.4208.Contig1	tr|Q7PW00|Q7PW00_ANOGA	ENSANGP00000010639 (Fragment).[Anopheles gambiae str. PEST]	8e-30
SI.CL.42.cl.4208.Contig1	ens|AGAP009134-PA	pep:novel chromosome:AgamP3:3R:26473759:26474429:-1 gene:AGAP009134 transcript:AGAP009134-RA	8e-30
SI.CL.42.cl.4208.Contig1	tr|Q2TJC2|Q2TJC2_9DIPT	(SP43)11 kDa salivary protein.[Phlebotomus ariasi]	1e-29
SI.CL.42.cl.4208.Contig1	tr|Q2F5V2|Q2F5V2_BOMMO	Transmembrane protein.[Bombyx mori]	4e-27
SI.CL.42.cl.4208.Contig1	tr|Q29LU3|Q29LU3_DROPS	(GA13544)GA13544-PA (Fragment).[Drosophila pseudoobscura]	2e-25
SI.CL.42.cl.4208.Contig1	tr|Q9VJ25|Q9VJ25_DROME	CG15168-PA (RE09053p).[Drosophila melanogaster]	2e-25
SI.CL.42.cl.4208.Contig1	tr|Q09JH7|Q09JH7_9ACAR	Transmembrane protein.[Argas monolakensis]	9e-23
SI.CL.42.cl.4208.Contig1	sp|Q05AU4|TM32B_XENLA	(tmem32-B)Transmembrane protein 32-B precursor.[Xenopus laevis]	1e-20
SI.CL.42.cl.4208.Contig1	sp|Q28HV5|TMM32_XENTR	(tmem32)Transmembrane protein 32 precursor.[Xenopus tropicalis]	3e-20
SI.CL.42.cl.4208.Contig1	sp|Q6GQ49|TM32A_XENLA	(tmem32-A)Transmembrane protein 32-A precursor.[Xenopus laevis]	3e-20
SI.CL.42.cl.4208.Contig1	sp|Q6TLE4|TMM32_DANRE	(tmem32)Transmembrane protein 32 precursor.[Danio rerio]	6e-20
SI.CL.42.cl.4208.Contig1	sp|Q8K273|TMM32_MOUSE	(Tmem32)Transmembrane protein 32 precursor.[Mus musculus]	1e-19
SI.CL.42.cl.4208.Contig1	ens|ENSRNOP00000001179	pep:known chromosome:RGSC3.4:X:141126274:141136361:-1 gene:ENSRNOG00000000881 transcript:ENSRNOT00000001179	1e-19
SI.CL.42.cl.4208.Contig1	ens|ENSGACP00000024616	pep:novel group:BROADS1:groupIV:15928732:15930817:1 gene:ENSGACG00000018620 transcript:ENSGACT00000024665	1e-19
SI.CL.42.cl.4208.Contig1	ens|ENSGALP00000009935	pep:known chromosome:WASHUC2:4:4186140:4189058:-1 gene:ENSGALG00000006162 transcript:ENSGALT00000009949	1e-19
SI.CL.42.cl.4208.Contig1	ens|ENSLAFP00000003361	pep:novel scaffold:BROADE1:scaffold_18737:6330:15523:-1 gene:ENSLAFG00000004024 transcript:ENSLAFT00000004024	1e-19
SI.CL.42.cl.4208.Contig1	sp|Q5RA70|TMM32_PONPY	(TMEM32)Transmembrane protein 32 precursor.[Pongo pygmaeus]	2e-19
SI.CL.42.cl.4208.Contig1	sp|Q8N4V1|TMM32_HUMAN	(TMEM32)Transmembrane protein 32 precursor.[Homo sapiens]	2e-19
SI.CL.4.cl.408.Contig1	tr|A5HMQ0|A5HMQ0_LYGLI	Hypothetical protein.[Lygus lineolaris]	9e-14
SI.CL.4.cl.408.Contig1	tr|A0NDL8|A0NDL8_ANOGA	ENSANGP00000031402.[Anopheles gambiae str. PEST]	2e-12
SI.CL.4.cl.408.Contig1	ens|AGAP003713-PA	pep:novel chromosome:AgamP3:2R:42306612:42307475:-1 gene:AGAP003713 transcript:AGAP003713-RA	7e-11
SI.CL.4.cl.408.Contig1	tr|Q17A64|Q17A64_AEDAE	Hypothetical protein.[Aedes aegypti]	2e-10
SI.CL.4.cl.408.Contig1	tr|A0NGU5|A0NGU5_ANOGA	ENSANGP00000031778 (Fragment).[Anopheles gambiae str. PEST]	7e-09
SI.CL.4.cl.408.Contig1	ens|AGAP011630-PA	pep:novel chromosome:AgamP3:3L:30364745:30365316:1 gene:AGAP011630 transcript:AGAP011630-RA	9e-09
SI.CL.4.cl.408.Contig1	tr|Q1WFI7|Q1WFI7_DROTE	(Acp225)ACP225.[Drosophila teissieri]	1e-08
SI.CL.4.cl.408.Contig1	tr|Q1WFI6|Q1WFI6_DROYA	(Acp225)ACP225.[Drosophila yakuba]	6e-07
SI.CL.4.cl.408.Contig1	tr|Q1WFI5|Q1WFI5_DROYA	(Acp225)ACP225.[Drosophila yakuba]	6e-07
SI.CL.4.cl.408.Contig1	tr|Q1WFI3|Q1WFI3_DROYA	(Acp225)ACP225.[Drosophila yakuba]	6e-07
SI.CL.4.cl.408.Contig1	tr|Q1WFI2|Q1WFI2_DROYA	(Acp225)ACP225.[Drosophila yakuba]	6e-07
SI.CL.4.cl.408.Contig1	tr|Q1WFI1|Q1WFI1_DROYA	(Acp225)ACP225.[Drosophila yakuba]	6e-07
SI.CL.4.cl.408.Contig1	tr|Q1WFH9|Q1WFH9_DROYA	(Acp225)ACP225.[Drosophila yakuba]	6e-07
SI.CL.4.cl.408.Contig1	tr|Q1WFH8|Q1WFH8_DROYA	(Acp225)ACP225.[Drosophila yakuba]	6e-07
SI.CL.4.cl.408.Contig1	tr|Q1WFI0|Q1WFI0_DROYA	(Acp225)ACP225.[Drosophila yakuba]	8e-07
SI.CL.4.cl.408.Contig1	tr|Q6IG52|Q6IG52_DROME	(CG33998)HDC07203 (CG33998-PA).[Drosophila melanogaster]	1e-06
SI.CL.4.cl.408.Contig1	tr|Q1WFI4|Q1WFI4_DROYA	(Acp225)ACP225.[Drosophila yakuba]	1e-06
SI.CL.4.cl.408.Contig1	tr|Q17IR0|Q17IR0_AEDAE	Hypothetical protein.[Aedes aegypti]	9e-06
SI.CL.4.cl.408.Contig1	tr|A3FK52|A3FK52_ONCFA	Conserved secreted protein.[Oncopeltus fasciatus]	3e-05
SI.CL.4.cl.408.Contig1	tr|Q17IQ9|Q17IQ9_AEDAE	Hypothetical protein.[Aedes aegypti]	8e-05
SI.CL.14.cl.1447.Contig1	tr|Q6F1E8|Q6F1E8_MESFL	Beta-glucoside PTS system IIABC component.[Mesoplasma florum]	0.05
SI.CL.14.cl.1447.Contig1	tr|Q660N9|Q660N9_BORGA	(recD)Exodeoxyribonuclease V, alpha chain.[Borrelia garinii]	0.05
SI.CL.14.cl.1447.Contig1	tr|O51577|O51577_BORBU	Exodeoxyribonuclease V, alpha chain (RecD).[Borrelia burgdorferi]	0.25
SI.CL.14.cl.1447.Contig1	tr|A5E1X1|A5E1X1_9SACH	Exosome complex exonuclease RRP44.[Lodderomyces elongisporus NRRL YB-4239]	0.25
SI.CL.14.cl.1447.Contig1	tr|Q9ZI88|Q9ZI88_BORBU	P45-H.[Borrelia burgdorferi]	0.32
SI.CL.14.cl.1447.Contig1	sp|O66834|RECN_AQUAE	(recN)DNA repair protein recN (Recombination protein N).[Aquifex aeolicus]	0.32
SI.CL.14.cl.1447.Contig1	tr|Q0SMM2|Q0SMM2_BORAP	(recD)Exodeoxyribonuclease V, alpha chain.[Borrelia afzelii]	0.42
SI.CL.14.cl.1447.Contig1	tr|Q61N33|Q61N33_CAEBR	(CBG08216)Hypothetical protein CBG08216.[Caenorhabditis briggsae]	0.55
SI.CL.14.cl.1447.Contig1	sp|Q9CET9|TYRA_LACLA	(tyrA)Prephenate dehydrogenase (EC 1.3.1.12) (PDH).[Lactococcus lactis subsp. lactis]	0.94
SI.CL.1.cl.105.Contig3	ens|ENSAPMP00000032308	pep:novel group:AMEL2.0:Group1:19436096:19436895:-1 gene:ENSAPMG00000010948 transcript:ENSAPMT00000032308	4e-16
SI.CL.1.cl.105.Contig3	tr|Q8R048|Q8R048_MOUSE	(Mycbp)C-myc binding protein (Blastocyst blastocyst cDNA, RIKEN full-length enriched library, clone:I1C0042A04 product:c-myc binding protein, full insert sequence) (16 days neonate thymus cDNA, RIKEN full-length enriched library, clone:A130034O09 product:c-myc binding protein, full insert sequence) (Adult male thymus cDNA, RIKEN full-length enriched library, clone:5830401O17 product:c-myc binding…	6e-12
SI.CL.1.cl.105.Contig3	tr|A2A7K5|A2A7K5_MOUSE	(Mycbp)C-myc binding protein.[Mus musculus]	6e-12
SI.CL.1.cl.105.Contig3	tr|Q8C5M8|Q8C5M8_MOUSE	(Mycbp)13 days embryo male testis cDNA, RIKEN full-length enriched library, clone:6030499C17 product:c-myc binding protein, full insert sequence.[Mus musculus]	6e-12
SI.CL.1.cl.105.Contig3	sp|Q9EQS3|MYCBP_MOUSE	(Mycbp)C-Myc-binding protein (Associate of Myc 1) (AMY-1).[Mus musculus]	6e-12
SI.CL.1.cl.105.Contig3	ens|ENSRNOP00000023354	pep:novel chromosome:RGSC3.4:5:143186207:143202338:1 gene:ENSRNOG00000017166 transcript:ENSRNOT00000023354	6e-12
SI.CL.1.cl.105.Contig3	tr|Q5DAS4|Q5DAS4_SCHJA	SJCHGC03493 protein.[Schistosoma japonicum]	1e-11
SI.CL.1.cl.105.Contig3	tr|A0C4Z5|A0C4Z5_PARTE	Chromosome undetermined scaffold_15, whole genome shotgun sequence.[Paramecium tetraurelia]	1e-11
SI.CL.1.cl.105.Contig3	tr|Q28FI3|Q28FI3_XENTR	(mycbp)C-myc binding protein.[Xenopus tropicalis]	2e-11
SI.CL.1.cl.105.Contig3	ens|ENSCINP00000009804	pep:novel chromosome:JGI2:12q:3832909:3837432:1 gene:ENSCING00000004732 transcript:ENSCINT00000009804	2e-11
SI.CL.1.cl.105.Contig3	tr|Q6IB68|Q6IB68_HUMAN	(MYCBP)MYCBP protein.[Homo sapiens]	2e-11
SI.CL.1.cl.105.Contig3	sp|Q5R7A8|MYCBP_PONPY	(MYCBP)C-Myc-binding protein (Associate of Myc 1) (AMY-1).[Pongo pygmaeus]	2e-11
SI.CL.1.cl.105.Contig3	sp|Q99417|MYCBP_HUMAN	(MYCBP)C-Myc-binding protein (Associate of Myc 1) (AMY-1).[Homo sapiens]	2e-11
SI.CL.1.cl.105.Contig3	sp|Q2TBP7|MYCBP_BOVIN	(MYCBP)C-Myc-binding protein (Associate of Myc 1) (AMY-1).[Bos taurus]	2e-11
SI.CL.1.cl.105.Contig3	ens|ENSMMUP00000040415	pep:novel chromosome:MMUL_1:1:41724534:41734529:-1 gene:ENSMMUG00000010135 transcript:ENSMMUT00000020380	2e-11
SI.CL.1.cl.105.Contig3	ens|ENSPTRP00000000986	pep:known chromosome:CHIMP2.1:1:39449962:39460028:-1 gene:ENSPTRG00000000565 transcript:ENSPTRT00000001094	2e-11
SI.CL.1.cl.105.Contig3	ens|ENSCAFP00000017946	pep:known chromosome:BROADD2:37:13331900:13332211:-1 gene:ENSCAFG00000012185 transcript:ENSCAFT00000019348	2e-11
SI.CL.1.cl.105.Contig3	tr|A0CXK1|A0CXK1_PARTE	Chromosome undetermined scaffold_30, whole genome shotgun sequence (Chromosome undetermined scaffold_31, whole genome shotgun sequence).[Paramecium tetraurelia]	3e-11
SI.CL.1.cl.105.Contig3	tr|A0EFV3|A0EFV3_PARTE	Chromosome undetermined scaffold_94, whole genome shotgun sequence.[Paramecium tetraurelia]	3e-11
SI.CL.1.cl.105.Contig3	tr|A0E7R2|A0E7R2_PARTE	Chromosome undetermined scaffold_81, whole genome shotgun sequence.[Paramecium tetraurelia]	3e-11
SiJWG01ABA.scf	tr|Q8I581|Q8I581_PLAF7	Hypothetical protein.[Plasmodium falciparum]	0.19
SiJWG01ABA.scf	tr|Q8IET8|Q8IET8_PLAF7	(MAL13P1.14)ATP-dependent DEAD box helicase, putative.[Plasmodium falciparum]	0.71
SiJWE04AAB.scf	ens|ENSAPMP00000005299	pep:known group:AMEL2.0:GroupUn:30251039:30252078:1 gene:ENSAPMG00000003027 transcript:ENSAPMT00000005299	6e-33
SiJWE04AAB.scf	tr|Q29BC5|Q29BC5_DROPS	(GA11487)GA11487-PA (Fragment).[Drosophila pseudoobscura]	4e-29
SiJWE04AAB.scf	sp|Q9V9Z1|RM32_DROME	(mRpL32)39S ribosomal protein L32, mitochondrial precursor.[Drosophila melanogaster]	3e-28
SiJWE04AAB.scf	tr|A2I442|A2I442_9HEMI	Mitochondrial ribosomal protein L32-like protein.[Maconellicoccus hirsutus]	1e-26
SiJWE04AAB.scf	tr|Q2F5P4|Q2F5P4_BOMMO	Mitochondrial ribosomal protein L32.[Bombyx mori]	2e-26
SiJWE04AAB.scf	ens|AGAP000759-PA	pep:novel chromosome:AgamP3:X:13771910:13772921:1 gene:AGAP000759 transcript:AGAP000759-RA	2e-26
SiJWE04AAB.scf	tr|Q7QEA1|Q7QEA1_ANOGA	ENSANGP00000017581.[Anopheles gambiae str. PEST]	1e-24
SiJWE04AAB.scf	sp|Q2TBI6|RM32_BOVIN	(MRPL32)39S ribosomal protein L32, mitochondrial precursor (L32mt) (MRP-L32).[Bos taurus]	1e-12
SiJWE04AAB.scf	tr|Q307P1|Q307P1_CHOFU	Mitochondrial ribosomal protein L32-like protein.[Choristoneura fumiferana]	1e-11
SiJWE04AAB.scf	ens|ENSPTRP00000032659	pep:known chromosome:CHIMP2.1:7:41278070:41283600:-1 gene:ENSPTRG00000019121 transcript:ENSPTRT00000035329	1e-11
SiJWE04AAB.scf	sp|Q9BYC8|RM32_HUMAN	(MRPL32)39S ribosomal protein L32, mitochondrial precursor (L32mt) (MRP-L32).[Homo sapiens]	2e-11
SiJWE04AAB.scf	ens|ENSLAFP00000009538	pep:novel genescaffold:BROADE1:GeneScaffold_3342:83879:89923:1 gene:ENSLAFG00000011427 transcript:ENSLAFT00000011420	2e-11
SiJWE04AAB.scf	ens|ENSMMUP00000029543	pep:novel chromosome:MMUL_1:3:83341122:83346476:-1 gene:ENSMMUG00000022455 transcript:ENSMMUT00000031578	3e-11
SiJWE04AAB.scf	ens|ENSCAFP00000005218	pep:known chromosome:BROADD2:18:10198892:10204028:-1 gene:ENSCAFG00000003507 transcript:ENSCAFT00000005634	7e-11
SiJWE04AAB.scf	ens|ENSGALP00000020133	pep:known chromosome:WASHUC2:2:51294031:51295729:1 gene:ENSGALG00000012337 transcript:ENSGALT00000020160	2e-10
SiJWE04AAB.scf	ens|ENSRNOP00000021433	pep:known chromosome:RGSC3.4:17:58747075:58749911:1 gene:ENSRNOG00000015989 transcript:ENSRNOT00000021433	4e-10
SiJWE04AAB.scf	sp|Q9DCI9|RM32_MOUSE	(Mrpl32)39S ribosomal protein L32, mitochondrial precursor (L32mt) (MRP-L32) (Heart expressed gene 1 protein).[Mus musculus]	9e-10
SiJWE04AAB.scf	ens|ENSETEP00000012839	pep:novel scaffold:TENREC:scaffold_285882:432:5085:-1 gene:ENSETEG00000015832 transcript:ENSETET00000015831	9e-10
SiJWE04AAB.scf	ens|ENSDNOP00000009239	pep:novel scaffold:ARMA:scaffold_12024:45589:50338:1 gene:ENSDNOG00000011921 transcript:ENSDNOT00000011914	1e-09
SiJWE04AAB.scf	ens|ENSXETP00000003901	pep:novel scaffold:JGI4.1:scaffold_57:119633:122880:-1 gene:ENSXETG00000001852 transcript:ENSXETT00000003901	3e-09
SI.CL.31.cl.3197.Contig1	ens|ENSAPMP00000031814	pep:known group:AMEL2.0:Group16:2426286:2427679:-1 gene:ENSAPMG00000012193 transcript:ENSAPMT00000031814	8e-67
SI.CL.31.cl.3197.Contig1	tr|Q29IK4|Q29IK4_DROPS	(GA18397)GA18397-PA (Fragment).[Drosophila pseudoobscura]	2e-55
SI.CL.31.cl.3197.Contig1	ens|AGAP000508-PA	pep:novel chromosome:AgamP3:X:8964702:8965361:-1 gene:AGAP000508 transcript:AGAP000508-RA	3e-55
SI.CL.31.cl.3197.Contig1	tr|Q17L83|Q17L83_AEDAE	Mitochondrial ribosomal protein, L22, putative.[Aedes aegypti]	9e-55
SI.CL.31.cl.3197.Contig1	tr|Q9VXB5|Q9VXB5_DROME	(mRpL22)CG4742-PA (RE06857p).[Drosophila melanogaster]	8e-54
SI.CL.31.cl.3197.Contig1	tr|Q17MC9|Q17MC9_AEDAE	Mitochondrial ribosomal protein, L22, putative.[Aedes aegypti]	2e-53
SI.CL.31.cl.3197.Contig1	tr|Q2F5Y7|Q2F5Y7_BOMMO	Ribosomal protein L22.[Bombyx mori]	4e-44
SI.CL.31.cl.3197.Contig1	tr|A0NCQ2|A0NCQ2_ANOGA	ENSANGP00000030386.[Anopheles gambiae str. PEST]	2e-37
SI.CL.31.cl.3197.Contig1	tr|A3EXT1|A3EXT1_9HEMI	Mitochondrial ribosomal protein L22-like protein (Fragment).[Maconellicoccus hirsutus]	3e-37
SI.CL.31.cl.3197.Contig1	ens|ENSOCUP00000009628	pep:novel genescaffold:RABBIT:GeneScaffold_743:87888:122043:1 gene:ENSOCUG00000011189 transcript:ENSOCUT00000011192	4e-37
SI.CL.31.cl.3197.Contig1	ens|ENSXETP00000055916	pep:novel scaffold:JGI4.1:scaffold_24:2023973:2036953:1 gene:ENSXETG00000019403 transcript:ENSXETT00000055916	5e-37
SI.CL.31.cl.3197.Contig1	ens|ENSCAFP00000031064	pep:known chromosome:BROADD2:4:58059945:58097197:-1 gene:ENSCAFG00000017605 transcript:ENSCAFT00000035767	5e-37
SI.CL.31.cl.3197.Contig1	ens|ENSCAFP00000025960	pep:novel chromosome:BROADD2:4:58059870:58079021:-1 gene:ENSCAFG00000017605 transcript:ENSCAFT00000027916	5e-37
SI.CL.31.cl.3197.Contig1	ens|ENSCAFP00000031067	pep:novel chromosome:BROADD2:4:58059870:58079021:-1 gene:ENSCAFG00000017605 transcript:ENSCAFT00000035770	5e-37
SI.CL.31.cl.3197.Contig1	sp|Q0VFH6|RM22_XENTR	(mrpl22)39S ribosomal protein L22, mitochondrial precursor (L22mt) (MRP-L22).[Xenopus tropicalis]	7e-37
SI.CL.31.cl.3197.Contig1	sp|Q5RAH3|RM22_PONPY	(MRPL22)39S ribosomal protein L22, mitochondrial precursor (L22mt) (MRP-L22).[Pongo pygmaeus]	7e-37
SI.CL.31.cl.3197.Contig1	sp|Q9NWU5|RM22_HUMAN	(MRPL22)39S ribosomal protein L22, mitochondrial precursor (L22mt) (MRP-L22).[Homo sapiens]	7e-37
SI.CL.31.cl.3197.Contig1	ens|ENSPTRP00000029812	pep:known chromosome:CHIMP2.1:5:156935920:156961808:1 gene:ENSPTRG00000017453 transcript:ENSPTRT00000032268	7e-37
SI.CL.31.cl.3197.Contig1	ens|ENSXETP00000042033	pep:novel scaffold:JGI4.1:scaffold_24:1971619:2036953:1 gene:ENSXETG00000019403 transcript:ENSXETT00000042033	7e-37
SI.CL.31.cl.3197.Contig1	ens|ENSP00000265229	pep:novel chromosome:NCBI36:5:154300856:154326721:1 gene:ENSG00000082515 transcript:ENST00000265229	7e-37
SI.CL.0.cl.041.SiJWH03BDX.scf	tr|Q1PLX5|Q1PLX5_SOLIN	(COI)Cytochrome c oxidase polypeptide I (EC 1.9.3.1) (Fragment).[Solenopsis invicta]	1e-73
SI.CL.0.cl.041.SiJWH03BDX.scf	tr|Q1PLM9|Q1PLM9_9HYME	(COI)Cytochrome c oxidase polypeptide I (EC 1.9.3.1) (Fragment).[Myrmicaria brunnea]	3e-73
SI.CL.0.cl.041.SiJWH03BDX.scf	tr|Q1PLT4|Q1PLT4_9HYME	(COI)Cytochrome c oxidase polypeptide I (EC 1.9.3.1) (Fragment).[Podomyrma sp. CSM-2006]	1e-72
SI.CL.0.cl.041.SiJWH03BDX.scf	tr|Q1PLP6|Q1PLP6_9HYME	(COI)Cytochrome c oxidase polypeptide I (EC 1.9.3.1) (Fragment).[Pheidole rhea]	1e-72
SI.CL.0.cl.041.SiJWH03BDX.scf	tr|Q1PLQ7|Q1PLQ7_9HYME	(COI)Cytochrome c oxidase polypeptide I (EC 1.9.3.1) (Fragment).[Oligomyrmex sp. CSM-2006]	3e-72
SI.CL.0.cl.041.SiJWH03BDX.scf	tr|Q1PLQ5|Q1PLQ5_9HYME	(COI)Cytochrome c oxidase polypeptide I (EC 1.9.3.1) (Fragment).[Carebara sp. CSM-2006]	3e-72
SI.CL.0.cl.041.SiJWH03BDX.scf	tr|Q1PLV3|Q1PLV3_9HYME	(COI)Cytochrome c oxidase polypeptide I (EC 1.9.3.1) (Fragment).[Proatta butteli]	4e-72
SI.CL.0.cl.041.SiJWH03BDX.scf	tr|Q1PLU7|Q1PLU7_9HYME	(COI)Cytochrome c oxidase polypeptide I (EC 1.9.3.1) (Fragment).[Pheidologeton sp. CSM-2006]	4e-72
SI.CL.0.cl.041.SiJWH03BDX.scf	tr|Q1PLT7|Q1PLT7_9HYME	(COI)Cytochrome c oxidase polypeptide I (EC 1.9.3.1) (Fragment).[Heteroponera panamensis]	4e-72
SI.CL.0.cl.041.SiJWH03BDX.scf	tr|Q1PLS8|Q1PLS8_9HYME	(COI)Cytochrome c oxidase polypeptide I (EC 1.9.3.1) (Fragment).[Tapinoma opacum]	4e-72
SI.CL.0.cl.041.SiJWH03BDX.scf	tr|Q6XLK1|Q6XLK1_9HYME	(COI)Cytochrome c oxidase polypeptide I (EC 1.9.3.1) (Fragment).[Lasius austriacus]	6e-72
SI.CL.0.cl.041.SiJWH03BDX.scf	tr|Q6XLJ3|Q6XLJ3_9HYME	(COI)Cytochrome c oxidase polypeptide I (EC 1.9.3.1) (Fragment).[Lasius mixtus]	6e-72
SI.CL.0.cl.041.SiJWH03BDX.scf	tr|Q6XLJ2|Q6XLJ2_LASFU	(COI)Cytochrome c oxidase polypeptide I (EC 1.9.3.1) (Fragment).[Lasius fuliginosus]	6e-72
SI.CL.0.cl.041.SiJWH03BDX.scf	tr|Q1PLX4|Q1PLX4_9HYME	(COI)Cytochrome c oxidase polypeptide I (EC 1.9.3.1) (Fragment).[Brachymyrmex sp. CSM-2006]	6e-72
SI.CL.0.cl.041.SiJWH03BDX.scf	tr|Q1PLN1|Q1PLN1_9HYME	(COI)Cytochrome c oxidase polypeptide I (EC 1.9.3.1) (Fragment).[Gnamptogenys sp. CSM-2006]	6e-72
SI.CL.0.cl.041.SiJWH03BDX.scf	tr|Q76GN9|Q76GN9_9HYME	(COI)Cytochrome c oxidase polypeptide I (EC 1.9.3.1) (Fragment).[Formica exsecta]	7e-72
SI.CL.0.cl.041.SiJWH03BDX.scf	tr|Q6XLK9|Q6XLK9_9HYME	(COI)Cytochrome c oxidase polypeptide I (EC 1.9.3.1) (Fragment).[Lasius psammophilus]	7e-72
SI.CL.0.cl.041.SiJWH03BDX.scf	tr|Q6XLK8|Q6XLK8_9HYME	(COI)Cytochrome c oxidase polypeptide I (EC 1.9.3.1) (Fragment).[Lasius sakagamii]	7e-72
SI.CL.0.cl.041.SiJWH03BDX.scf	tr|Q6XLK7|Q6XLK7_9HYME	(COI)Cytochrome c oxidase polypeptide I (EC 1.9.3.1) (Fragment).[Lasius alienus]	7e-72
SI.CL.0.cl.041.SiJWH03BDX.scf	tr|Q6XLK6|Q6XLK6_LASNI	(COI)Cytochrome c oxidase polypeptide I (EC 1.9.3.1) (Fragment).[Lasius niger]	7e-72
SI.CL.3.cl.317.Contig1	tr|A5HMQ0|A5HMQ0_LYGLI	Hypothetical protein.[Lygus lineolaris]	2e-13
SI.CL.3.cl.317.Contig1	tr|A0NDL8|A0NDL8_ANOGA	ENSANGP00000031402.[Anopheles gambiae str. PEST]	7e-12
SI.CL.3.cl.317.Contig1	tr|Q17A64|Q17A64_AEDAE	Hypothetical protein.[Aedes aegypti]	1e-10
SI.CL.3.cl.317.Contig1	ens|AGAP003713-PA	pep:novel chromosome:AgamP3:2R:42306612:42307475:-1 gene:AGAP003713 transcript:AGAP003713-RA	2e-10
SI.CL.3.cl.317.Contig1	tr|Q6IG52|Q6IG52_DROME	(CG33998)HDC07203 (CG33998-PA).[Drosophila melanogaster]	1e-08
SI.CL.3.cl.317.Contig1	tr|A0NGU5|A0NGU5_ANOGA	ENSANGP00000031778 (Fragment).[Anopheles gambiae str. PEST]	3e-08
SI.CL.3.cl.317.Contig1	ens|AGAP011630-PA	pep:novel chromosome:AgamP3:3L:30364745:30365316:1 gene:AGAP011630 transcript:AGAP011630-RA	3e-08
SI.CL.3.cl.317.Contig1	tr|Q1WFI7|Q1WFI7_DROTE	(Acp225)ACP225.[Drosophila teissieri]	8e-05
SI.CL.3.cl.317.Contig1	tr|Q1WFI6|Q1WFI6_DROYA	(Acp225)ACP225.[Drosophila yakuba]	8e-05
SI.CL.3.cl.317.Contig1	tr|Q1WFI3|Q1WFI3_DROYA	(Acp225)ACP225.[Drosophila yakuba]	8e-05
SI.CL.3.cl.317.Contig1	tr|Q1WFI5|Q1WFI5_DROYA	(Acp225)ACP225.[Drosophila yakuba]	0.0001
SI.CL.3.cl.317.Contig1	tr|Q1WFI2|Q1WFI2_DROYA	(Acp225)ACP225.[Drosophila yakuba]	0.0001
SI.CL.3.cl.317.Contig1	tr|Q1WFH8|Q1WFH8_DROYA	(Acp225)ACP225.[Drosophila yakuba]	0.0001
SI.CL.3.cl.317.Contig1	tr|O02352|O02352_BOMMO	MBF2 (Fragment).[Bombyx mori]	0.0002
SI.CL.3.cl.317.Contig1	tr|O96053|O96053_BOMMA	(MBF2)MBF2 (Fragment).[Bombyx mandarina]	0.0002
SI.CL.3.cl.317.Contig1	tr|Q1WFI4|Q1WFI4_DROYA	(Acp225)ACP225.[Drosophila yakuba]	0.0002
SI.CL.3.cl.317.Contig1	tr|Q1WFI1|Q1WFI1_DROYA	(Acp225)ACP225.[Drosophila yakuba]	0.0002
SI.CL.3.cl.317.Contig1	tr|Q1WFH9|Q1WFH9_DROYA	(Acp225)ACP225.[Drosophila yakuba]	0.0002
SI.CL.3.cl.317.Contig1	tr|Q1WFI0|Q1WFI0_DROYA	(Acp225)ACP225.[Drosophila yakuba]	0.0003
SI.CL.3.cl.317.Contig1	tr|Q8INX6|Q8INX6_DROME	CG31789-PA.[Drosophila melanogaster]	0.0005
SI.CL.11.cl.1163.Contig1	tr|Q25BT6|Q25BT6_APIME	(hbg3)Alpha-glucosidase.[Apis mellifera]	8e-55
SI.CL.11.cl.1163.Contig1	sp|Q17058|MAL1_APIME	Alpha-glucosidase precursor (EC 3.2.1.20) (Maltase).[Apis mellifera]	8e-55
SI.CL.11.cl.1163.Contig1	tr|A4GVI6|A4GVI6_APICE	Alpha glucosidase (EC 3.2.1.20).[Apis cerana indica]	5e-54
SI.CL.11.cl.1163.Contig1	tr|A5JVZ2|A5JVZ2_APIFL	Alpha glucosidase III (EC 3.2.1.20) (Fragment).[Apis florea]	3e-53
SI.CL.11.cl.1163.Contig1	ens|ENSAPMP00000008417	pep:novel group:AMEL2.0:GroupUn:58903187:58913032:-1 gene:ENSAPMG00000005339 transcript:ENSAPMT00000008417	5e-47
SI.CL.11.cl.1163.Contig1	ens|ENSAPMP00000009261	pep:novel group:AMEL2.0:GroupUn:58903187:58919686:-1 gene:ENSAPMG00000005339 transcript:ENSAPMT00000009261	5e-47
SI.CL.11.cl.1163.Contig1	tr|Q25BT7|Q25BT7_APIME	(hbg2)Alpha-glucosidase.[Apis mellifera]	4e-44
SI.CL.11.cl.1163.Contig1	ens|ENSAPMP00000014374	pep:known group:AMEL2.0:Group8:3473725:3475525:1 gene:ENSAPMG00000008207 transcript:ENSAPMT00000014374	3e-40
SI.CL.11.cl.1163.Contig1	tr|Q17NL5|Q17NL5_AEDAE	Alpha-amylase.[Aedes aegypti]	7e-40
SI.CL.11.cl.1163.Contig1	tr|Q16SN6|Q16SN6_AEDAE	Alpha-amylase.[Aedes aegypti]	9e-40
SI.CL.11.cl.1163.Contig1	tr|Q4V512|Q4V512_DROME	(CG14934)IP12989p (IP13189p).[Drosophila melanogaster]	1e-39
SI.CL.11.cl.1163.Contig1	tr|Q9VKE6|Q9VKE6_DROME	CG14934-PA.[Drosophila melanogaster]	1e-39
SI.CL.11.cl.1163.Contig1	tr|Q17FG7|Q17FG7_AEDAE	Alpha-amylase.[Aedes aegypti]	2e-39
SI.CL.11.cl.1163.Contig1	tr|Q5TNN5|Q5TNN5_ANOGA	ENSANGP00000026261 (Fragment).[Anopheles gambiae str. PEST]	5e-39
SI.CL.11.cl.1163.Contig1	tr|Q16SN7|Q16SN7_AEDAE	Alpha-amylase.[Aedes aegypti]	5e-39
SI.CL.11.cl.1163.Contig1	ens|AGAP011939-PA	pep:known chromosome:AgamP3:3L:35407855:35408974:-1 gene:AGAP011939 transcript:AGAP011939-RA	6e-39
SI.CL.11.cl.1163.Contig1	sp|O16099|MAL2_DROVI	(Mav2)Maltase 2 precursor (EC 3.2.1.20).[Drosophila virilis]	2e-38
SI.CL.11.cl.1163.Contig1	tr|Q17032|Q17032_ANOGA	Maltase (Fragment).[Anopheles gambiae]	3e-38
SI.CL.11.cl.1163.Contig1	tr|Q5TMR7|Q5TMR7_ANOGA	ENSANGP00000025684 (Fragment).[Anopheles gambiae str. PEST]	4e-38
SI.CL.11.cl.1163.Contig1	tr|Q29LL4|Q29LL4_DROPS	(GA13361)GA13361-PA (Fragment).[Drosophila pseudoobscura]	5e-38
SI.CL.14.cl.1431.Contig1	tr|Q9HFT1|Q9HFT1_COCPO	(chs3)Chitin synthase (EC 2.4.1.16).[Coccidioides posadasii]	0.32
SI.CL.14.cl.1431.Contig1	tr|Q1DVL6|Q1DVL6_COCIM	Chitin synthase (EC 2.4.1.16).[Coccidioides immitis]	0.32
SI.CL.14.cl.1431.Contig1	tr|Q6LFD1|Q6LFD1_PLAF7	Hypothetical protein.[Plasmodium falciparum]	0.55
SI.CL.14.cl.1431.Contig1	tr|A5YVU9|A5YVU9_AJECA	(chs2)Chitin synthase 2.[Ajellomyces capsulata]	0.72
SI.CL.5.cl.530.Contig1	ens|ENSAPMP00000027456	pep:novel group:AMEL2.0:Group11:12051719:12052849:-1 gene:ENSAPMG00000016724 transcript:ENSAPMT00000027455	1e-07
SI.CL.5.cl.530.Contig1	ens|ENSAPMP00000020776	pep:novel group:AMEL2.0:Group11:12050989:12052840:-1 gene:ENSAPMG00000016724 transcript:ENSAPMT00000020770	1e-07
SI.CL.5.cl.530.Contig1	tr|Q5DB02|Q5DB02_SCHJA	SJCHGC02520 protein.[Schistosoma japonicum]	0.037
SI.CL.5.cl.530.Contig1	tr|Q8IEN5|Q8IEN5_PLAF7	(MAL13P1.38)Hypothetical protein MAL13P1.38.[Plasmodium falciparum]	0.32
SI.CL.5.cl.530.Contig1	tr|Q5NCX9|Q5NCX9_MOUSE	(Dnahc2)Novel protein similar to dynein.[Mus musculus]	0.41
SI.CL.5.cl.530.Contig1	tr|Q55A26|Q55A26_DICDI	Hypothetical protein.[Dictyostelium discoideum AX4]	0.41
SI.CL.5.cl.530.Contig1	tr|Q86KX8|Q86KX8_DICDI	Similar to Dictyostelium discoideum (Slime mold). Interaptin.[Dictyostelium discoideum]	0.41
SI.CL.5.cl.530.Contig1	ens|ENSGALP00000023759	pep:known chromosome:WASHUC2:2:102533069:102605826:-1 gene:ENSGALG00000014758 transcript:ENSGALT00000023805	0.41
SI.CL.5.cl.530.Contig1	ens|ENSMUSP00000047329	pep:known chromosome:NCBIM36:11:69237006:69360737:-1 gene:ENSMUSG00000005237 transcript:ENSMUST00000035539	0.41
SI.CL.5.cl.530.Contig1	tr|A0DS86|A0DS86_PARTE	Chromosome undetermined scaffold_61, whole genome shotgun sequence.[Paramecium tetraurelia]	0.71
SiJWB09CAK2.scf	ens|ENSRNOP00000045316	pep:novel chromosome:RGSC3.4:2:251238495:251239674:1 gene:ENSRNOG00000031237 transcript:ENSRNOT00000050709	0.1
SiJWB09CAK2.scf	tr|Q8I5Y7|Q8I5Y7_PLAF7	Hypothetical protein.[Plasmodium falciparum]	0.14
SiJWB09CAK2.scf	tr|Q5V3A2|Q5V3A2_HALMA	Hypothetical protein.[Haloarcula marismortui]	0.18
SiJWB09CAK2.scf	tr|Q184Y2|Q184Y2_CLOD6	Putative serine-aspartate-rich surface anchored fibrinogen-binding protein precursor.[Clostridium difficile]	0.67
SiJWB09CAK2.scf	tr|Q73QM1|Q73QM1_TREDE	Bacteriocin-type signal domain protein.[Treponema denticola]	0.88
SiJWB09CAK2.scf	tr|Q73QL9|Q73QL9_TREDE	Bacteriocin-type signal domain protein.[Treponema denticola]	0.88
SI.CL.25.cl.2556.Contig2	ens|ENSAPMP00000001009	pep:novel group:AMEL2.0:Group15:2092017:2093156:1 gene:ENSAPMG00000000634 transcript:ENSAPMT00000001009	2e-40
SI.CL.25.cl.2556.Contig2	tr|A2I449|A2I449_9HEMI	Prefoldin subunit 6-like protein.[Maconellicoccus hirsutus]	2e-30
SI.CL.25.cl.2556.Contig2	tr|Q2F5Z8|Q2F5Z8_BOMMO	Prefoldin beta subunit.[Bombyx mori]	5e-26
SI.CL.25.cl.2556.Contig2	tr|Q7SX94|Q7SX94_DANRE	Zgc:66282.[Danio rerio]	4e-24
SI.CL.25.cl.2556.Contig2	ens|ENSMODP00000017741	pep:novel chromosome:BROADO5:2:270810354:270811783:1 gene:ENSMODG00000014191 transcript:ENSMODT00000018069	5e-24
SI.CL.25.cl.2556.Contig2	ens|ENSGACP00000024613	pep:novel group:BROADS1:groupIV:15923902:15928365:-1 gene:ENSGACG00000018616 transcript:ENSGACT00000024662	5e-24
SI.CL.25.cl.2556.Contig2	tr|Q6MGC4|Q6MGC4_RAT	(Ke2)H2-K region expressed gene 2, rat orthologue.[Rattus norvegicus]	6e-24
SI.CL.25.cl.2556.Contig2	sp|Q03958|PFD6_MOUSE	(Pfdn6)Prefoldin subunit 6 (Protein Ke2).[Mus musculus]	6e-24
SI.CL.25.cl.2556.Contig2	sp|O15212|PFD6_HUMAN	(PFDN6)Prefoldin subunit 6 (Protein Ke2).[Homo sapiens]	6e-24
SI.CL.25.cl.2556.Contig2	sp|Q5TJE6|PFD6_CANFA	(PFDN6)Prefoldin subunit 6 (Protein Ke2).[Canis familiaris]	6e-24
SI.CL.25.cl.2556.Contig2	ens|ENSMMUP00000005164	pep:novel chromosome:MMUL_1:4:33003533:33004652:1 gene:ENSMMUG00000003871 transcript:ENSMMUT00000005485	6e-24
SI.CL.25.cl.2556.Contig2	ens|ENSPTRP00000030812	pep:known chromosome:CHIMP2.1:6:33991745:33993065:1 gene:ENSPTRG00000018041 transcript:ENSPTRT00000033349	6e-24
SI.CL.25.cl.2556.Contig2	ens|ENSOCUP00000009098	pep:novel genescaffold:RABBIT:GeneScaffold_1759:49632:50473:1 gene:ENSOCUG00000010559 transcript:ENSOCUT00000010557	6e-24
SI.CL.25.cl.2556.Contig2	sp|Q17Q89|PFD6_BOVIN	(PFDN6)Prefoldin subunit 6.[Bos taurus]	8e-24
SI.CL.25.cl.2556.Contig2	ens|ENSLAFP00000010839	pep:novel scaffold:BROADE1:scaffold_32887:12438:13410:1 gene:ENSLAFG00000012967 transcript:ENSLAFT00000012966	8e-24
SI.CL.25.cl.2556.Contig2	tr|Q5U5B8|Q5U5B8_XENLA	(LOC495306)LOC495306 protein.[Xenopus laevis]	1e-23
SI.CL.25.cl.2556.Contig2	ens|ENSDNOP00000008696	pep:novel genescaffold:ARMA:GeneScaffold_7592:47203:48122:1 gene:ENSDNOG00000011211 transcript:ENSDNOT00000011205	1e-23
SI.CL.25.cl.2556.Contig2	tr|Q0IH09|Q0IH09_XENLA	(MGC154905)MGC154905 protein.[Xenopus laevis]	2e-23
SI.CL.25.cl.2556.Contig2	ens|ENSCAFP00000030142	pep:known chromosome:BROADD2:5:84345276:84345876:1 gene:ENSCAFG00000020325 transcript:ENSCAFT00000032370	2e-23
SI.CL.25.cl.2556.Contig2	tr|Q28CE5|Q28CE5_XENTR	(hke2)HLA class II region expressed gene KE2 (H2-K region expressed gene 2).[Xenopus tropicalis]	5e-23
SI.CL.25.cl.2501.Contig1	ens|ENSGACP00000006630	pep:novel group:BROADS1:groupXX:3306098:3307836:1 gene:ENSGACG00000005024 transcript:ENSGACT00000006647	3e-20
SI.CL.25.cl.2501.Contig1	tr|Q178I5|Q178I5_AEDAE	Hypothetical protein.[Aedes aegypti]	2e-19
SI.CL.25.cl.2501.Contig1	tr|Q9VCD9|Q9VCD9_DROME	CG6000-PA, isoform A.[Drosophila melanogaster]	5e-19
SI.CL.25.cl.2501.Contig1	tr|Q9VG33|Q9VG33_DROME	CG12279-PA (RH54517p).[Drosophila melanogaster]	5e-18
SI.CL.25.cl.2501.Contig1	tr|Q71DA9|Q71DA9_DROYA	(Hsp67Bb)CG4456 (Fragment).[Drosophila yakuba]	3e-17
SI.CL.25.cl.2501.Contig1	ens|ENSBTAP00000033566	pep:known chromosome:Btau_3.1:4:65952579:65953058:-1 gene:ENSBTAG00000024334 transcript:ENSBTAT00000033656	3e-17
SI.CL.25.cl.2501.Contig1	tr|Q3SWT2|Q3SWT2_RAT	(LOC500420)LOC500420 protein (Fragment).[Rattus norvegicus]	4e-17
SI.CL.25.cl.2501.Contig1	tr|Q5TX01|Q5TX01_ANOGA	ENSANGP00000026625.[Anopheles gambiae str. PEST]	4e-17
SI.CL.25.cl.2501.Contig1	ens|ENSRNOP00000029537	pep:known chromosome:RGSC3.4:5:36493246:36502685:-1 gene:ENSRNOG00000028185 transcript:ENSRNOT00000030559	4e-17
SI.CL.25.cl.2501.Contig1	ens|AGAP007534-PD	pep:novel chromosome:AgamP3:2L:47267064:47270247:-1 gene:AGAP007534 transcript:AGAP007534-RD	4e-17
SI.CL.25.cl.2501.Contig1	tr|Q299V5|Q299V5_DROPS	(GA11529)GA11529-PA (Fragment).[Drosophila pseudoobscura]	5e-17
SI.CL.25.cl.2501.Contig1	ens|ENSGACP00000006627	pep:novel group:BROADS1:groupXX:3303525:3305197:1 gene:ENSGACG00000005018 transcript:ENSGACT00000006644	5e-17
SI.CL.25.cl.2501.Contig1	tr|Q178I4|Q178I4_AEDAE	Hypothetical protein.[Aedes aegypti]	6e-17
SI.CL.25.cl.2501.Contig1	tr|Q5KJX4|Q5KJX4_CRYNE	Endoplasmic reticulum protein, putative (Hypothetical protein).[Cryptococcus neoformans]	8e-17
SI.CL.25.cl.2501.Contig1	ens|AGAP007534-PC	pep:novel chromosome:AgamP3:2L:47268655:47269512:-1 gene:AGAP007534 transcript:AGAP007534-RC	8e-17
SI.CL.25.cl.2501.Contig1	ens|AGAP007534-PB	pep:novel chromosome:AgamP3:2L:47268655:47270247:-1 gene:AGAP007534 transcript:AGAP007534-RB	8e-17
SI.CL.25.cl.2501.Contig1	sp|P22978|HS6B_DROME	(Hsp67Bb)Heat shock protein 67B2.[Drosophila melanogaster]	1e-16
SI.CL.25.cl.2501.Contig1	tr|Q178W5|Q178W5_AEDAE	Hypothetical protein.[Aedes aegypti]	1e-16
SI.CL.25.cl.2501.Contig1	tr|Q9D0B5|Q9D0B5_MOUSE	(2610029I01Rik)10 days embryo whole body cDNA, RIKEN full-length enriched library, clone:2610029I01 product:hypothetical Rhodanese/cdc25 fold/Rhodanese signatures containing protein, full insert sequence (Novel rhodanese- like protein) (NOD-derived CD11c +ve dendritic cells cDNA, RIKEN full- length enriched library, clone:F630109L08 product:hypothetical Rhodanese-like/Rhodanese domain profile/Thi…	9e-16
SI.CL.25.cl.2501.Contig1	ens|ENSCINP00000000568	pep:novel scaffold:JGI2:scaffold_789:16347:19714:-1 gene:ENSCING00000000306 transcript:ENSCINT00000000568	1e-14
SI.CL.30.cl.3057.Contig1	ens|ENSAPMP00000012463	pep:known group:AMEL2.0:Group11:9739735:9741124:-1 gene:ENSAPMG00000007146 transcript:ENSAPMT00000012463	3e-13
SI.CL.30.cl.3057.Contig1	ens|AGAP009052-PA	pep:novel chromosome:AgamP3:3R:24806990:24807244:-1 gene:AGAP009052 transcript:AGAP009052-RA	6e-07
SI.CL.30.cl.3057.Contig1	tr|Q172M0|Q172M0_AEDAE	Hypothetical protein.[Aedes aegypti]	1e-06
SI.CL.30.cl.3057.Contig1	tr|Q172M2|Q172M2_AEDAE	Hypothetical protein.[Aedes aegypti]	5e-06
SI.CL.30.cl.3057.Contig1	tr|A0NGC4|A0NGC4_ANOGA	ENSANGP00000025177.[Anopheles gambiae str. PEST]	1e-05
SI.CL.30.cl.3057.Contig1	ens|AGAP009054-PA	pep:novel chromosome:AgamP3:3R:24811951:24812639:1 gene:AGAP009054 transcript:AGAP009054-RA	1e-05
SI.CL.30.cl.3057.Contig1	tr|Q291P8|Q291P8_DROPS	(GA15738)GA15738-PA (Fragment).[Drosophila pseudoobscura]	0.0002
SI.CL.30.cl.3057.Contig1	ens|AGAP009051-PA	pep:novel chromosome:AgamP3:3R:24800929:24804405:1 gene:AGAP009051 transcript:AGAP009051-RA	0.0002
SI.CL.30.cl.3057.Contig1	tr|Q9W217|Q9W217_DROME	CG30269-PA.[Drosophila melanogaster]	0.0004
SI.CL.30.cl.3057.Contig1	ens|AGAP009053-PA	pep:novel chromosome:AgamP3:3R:24809542:24810191:1 gene:AGAP009053 transcript:AGAP009053-RA	0.0009
SI.CL.30.cl.3057.Contig1	tr|Q7PW85|Q7PW85_ANOGA	ENSANGP00000016495 (Fragment).[Anopheles gambiae str. PEST]	0.001
SI.CL.30.cl.3057.Contig1	tr|Q172M1|Q172M1_AEDAE	Hypothetical protein.[Aedes aegypti]	0.001
SI.CL.30.cl.3057.Contig1	tr|Q9W218|Q9W218_DROME	CG4250-PA (RH52355p) (RH06571p).[Drosophila melanogaster]	0.004
SI.CL.30.cl.3057.Contig1	tr|Q291Q2|Q291Q2_DROPS	(GA12335)GA12335-PA (Fragment).[Drosophila pseudoobscura]	0.007
SI.CL.30.cl.3057.Contig1	tr|Q9W221|Q9W221_DROME	CG13510-PA.[Drosophila melanogaster]	0.016
SI.CL.30.cl.3057.Contig1	tr|Q291P9|Q291P9_DROPS	(GA15742)GA15742-PA (Fragment).[Drosophila pseudoobscura]	0.027
SI.CL.30.cl.3057.Contig1	tr|Q8MME9|Q8MME9_DROME	CG30273-PA.[Drosophila melanogaster]	0.036
SI.CL.30.cl.3057.Contig1	tr|A4VCK9|A4VCK9_DROME	IP16855p.[Drosophila melanogaster]	0.047
SI.CL.30.cl.3057.Contig1	tr|A1A6T7|A1A6T7_DROME	IP17055p.[Drosophila melanogaster]	0.047
SI.CL.30.cl.3057.Contig1	tr|A1A6S2|A1A6S2_DROME	IP16955p (Fragment).[Drosophila melanogaster]	0.047
SiJWC12BEA.scf	tr|Q54XT9|Q54XT9_DICDI	Hypothetical protein.[Dictyostelium discoideum AX4]	0.08
SiJWC12BEA.scf	tr|Q55F35|Q55F35_DICDI	Hypothetical protein.[Dictyostelium discoideum AX4]	0.52
SI.CL.7.cl.737.Contig1	tr|Q16GS2|Q16GS2_AEDAE	Deoxycytidylate deaminase.[Aedes aegypti]	7e-72
SI.CL.7.cl.737.Contig1	tr|Q1HQC5|Q1HQC5_BOMMO	DCMP deaminase.[Bombyx mori]	2e-69
SI.CL.7.cl.737.Contig1	tr|Q7Q423|Q7Q423_ANOGA	ENSANGP00000006842 (Fragment).[Anopheles gambiae str. PEST]	4e-63
SI.CL.7.cl.737.Contig1	ens|AGAP008158-PA	pep:novel chromosome:AgamP3:3R:6265063:6265602:1 gene:AGAP008158 transcript:AGAP008158-RA	4e-63
SI.CL.7.cl.737.Contig1	tr|Q5ZJM4|Q5ZJM4_CHICK	Hypothetical protein.[Gallus gallus]	9e-61
SI.CL.7.cl.737.Contig1	ens|ENSMODP00000005075	pep:novel chromosome:BROADO5:5:82771488:82805065:1 gene:ENSMODG00000004124 transcript:ENSMODT00000005184	2e-60
SI.CL.7.cl.737.Contig1	sp|Q5RC69|DCTD_PONPY	(DCTD)Deoxycytidylate deaminase (EC 3.5.4.12) (dCMP deaminase).[Pongo pygmaeus]	5e-60
SI.CL.7.cl.737.Contig1	tr|Q6NU69|Q6NU69_XENLA	(MGC81193)MGC81193 protein.[Xenopus laevis]	8e-60
SI.CL.7.cl.737.Contig1	ens|SINFRUP00000135165	pep:novel scaffold:FUGU4:scaffold_26:446634:448157:1 gene:SINFRUG00000127818 transcript:SINFRUT00000135165	2e-59
SI.CL.7.cl.737.Contig1	tr|Q28FX4|Q28FX4_XENTR	(dctd)Deoxycytidylate deaminase.[Xenopus tropicalis]	3e-59
SI.CL.7.cl.737.Contig1	ens|ENSXETP00000041281	pep:known scaffold:JGI4.1:scaffold_90:1757656:1765374:-1 gene:ENSXETG00000019042 transcript:ENSXETT00000041281	3e-59
SI.CL.7.cl.737.Contig1	ens|ENSLAFP00000015454	pep:novel genescaffold:BROADE1:GeneScaffold_2850:54253:75884:-1 gene:ENSLAFG00000018439 transcript:ENSLAFT00000018439	3e-59
SI.CL.7.cl.737.Contig1	tr|Q5M7Z8|Q5M7Z8_HUMAN	(DCTD)DCMP deaminase.[Homo sapiens]	4e-59
SI.CL.7.cl.737.Contig1	sp|P32321|DCTD_HUMAN	(DCTD)Deoxycytidylate deaminase (EC 3.5.4.12) (dCMP deaminase).[Homo sapiens]	4e-59
SI.CL.7.cl.737.Contig1	ens|ENSMMUP00000000386	pep:novel chromosome:MMUL_1:5:175000193:175027748:-1 gene:ENSMMUG00000000284 transcript:ENSMMUT00000000416	4e-59
SI.CL.7.cl.737.Contig1	ens|ENSPTRP00000028516	pep:known chromosome:CHIMP2.1:4:187537479:187564710:-1 gene:ENSPTRG00000016624 transcript:ENSPTRT00000030876	4e-59
SI.CL.7.cl.737.Contig1	sp|Q5M9G0|DCTD_RAT	(Dctd)Deoxycytidylate deaminase (EC 3.5.4.12) (dCMP deaminase).[Rattus norvegicus]	5e-59
SI.CL.7.cl.737.Contig1	sp|Q8K2D6|DCTD_MOUSE	(Dctd)Deoxycytidylate deaminase (EC 3.5.4.12) (dCMP deaminase).[Mus musculus]	5e-59
SI.CL.7.cl.737.Contig1	ens|ENSOCUP00000004065	pep:novel genescaffold:RABBIT:GeneScaffold_2563:46626:69989:-1 gene:ENSOCUG00000004708 transcript:ENSOCUT00000004705	1e-58
SI.CL.7.cl.737.Contig1	ens|ENSCAFP00000011775	pep:known chromosome:BROADD2:16:50312596:50337299:1 gene:ENSCAFG00000007951 transcript:ENSCAFT00000012713	1e-58
SI.CL.2.cl.209.Contig1	tr|A5HMQ0|A5HMQ0_LYGLI	Hypothetical protein.[Lygus lineolaris]	3e-14
SI.CL.2.cl.209.Contig1	tr|A0NDL8|A0NDL8_ANOGA	ENSANGP00000031402.[Anopheles gambiae str. PEST]	1e-10
SI.CL.2.cl.209.Contig1	ens|AGAP003713-PA	pep:novel chromosome:AgamP3:2R:42306612:42307475:-1 gene:AGAP003713 transcript:AGAP003713-RA	2e-09
SI.CL.2.cl.209.Contig1	ens|AGAP011630-PA	pep:novel chromosome:AgamP3:3L:30364745:30365316:1 gene:AGAP011630 transcript:AGAP011630-RA	6e-09
SI.CL.2.cl.209.Contig1	tr|A0NGU5|A0NGU5_ANOGA	ENSANGP00000031778 (Fragment).[Anopheles gambiae str. PEST]	2e-08
SI.CL.2.cl.209.Contig1	tr|Q17A64|Q17A64_AEDAE	Hypothetical protein.[Aedes aegypti]	8e-08
SI.CL.2.cl.209.Contig1	tr|Q6IG52|Q6IG52_DROME	(CG33998)HDC07203 (CG33998-PA).[Drosophila melanogaster]	2e-07
SI.CL.2.cl.209.Contig1	tr|Q1WFI7|Q1WFI7_DROTE	(Acp225)ACP225.[Drosophila teissieri]	3e-07
SI.CL.2.cl.209.Contig1	tr|Q1WFI6|Q1WFI6_DROYA	(Acp225)ACP225.[Drosophila yakuba]	5e-07
SI.CL.2.cl.209.Contig1	tr|Q1WFI3|Q1WFI3_DROYA	(Acp225)ACP225.[Drosophila yakuba]	5e-07
SI.CL.2.cl.209.Contig1	tr|Q1WFI2|Q1WFI2_DROYA	(Acp225)ACP225.[Drosophila yakuba]	5e-07
SI.CL.2.cl.209.Contig1	tr|Q1WFI5|Q1WFI5_DROYA	(Acp225)ACP225.[Drosophila yakuba]	7e-07
SI.CL.2.cl.209.Contig1	tr|Q1WFI1|Q1WFI1_DROYA	(Acp225)ACP225.[Drosophila yakuba]	7e-07
SI.CL.2.cl.209.Contig1	tr|Q1WFH8|Q1WFH8_DROYA	(Acp225)ACP225.[Drosophila yakuba]	7e-07
SI.CL.2.cl.209.Contig1	tr|Q1WFI4|Q1WFI4_DROYA	(Acp225)ACP225.[Drosophila yakuba]	2e-06
SI.CL.2.cl.209.Contig1	tr|Q1WFH9|Q1WFH9_DROYA	(Acp225)ACP225.[Drosophila yakuba]	2e-06
SI.CL.2.cl.209.Contig1	tr|Q1WFI0|Q1WFI0_DROYA	(Acp225)ACP225.[Drosophila yakuba]	2e-06
SI.CL.2.cl.209.Contig1	tr|Q17IQ9|Q17IQ9_AEDAE	Hypothetical protein.[Aedes aegypti]	5e-05
SI.CL.2.cl.209.Contig1	tr|Q17IR0|Q17IR0_AEDAE	Hypothetical protein.[Aedes aegypti]	0.0002
SI.CL.2.cl.209.Contig1	tr|A3FK52|A3FK52_ONCFA	Conserved secreted protein.[Oncopeltus fasciatus]	0.0004
SI.CL.0.cl.065.Contig4	tr|Q9U2P7|Q9U2P7_CAEEL	Hypothetical protein.[Caenorhabditis elegans]	7e-48
SI.CL.0.cl.065.Contig4	tr|Q614P5|Q614P5_CAEBR	(CBG15910)Hypothetical protein CBG15910.[Caenorhabditis briggsae]	2e-42
SI.CL.0.cl.065.Contig4	tr|Q9N504|Q9N504_CAEEL	Hypothetical protein C33E10.6.[Caenorhabditis elegans]	4e-41
SI.CL.0.cl.065.Contig4	ens|ENSCBRP00000007992	pep:known scaffold:CBR25:cb25.fpc4366:24085:26358:-1 gene:ENSCBRG00000006549 transcript:ENSCBRT00000007992	7e-37
SI.CL.0.cl.065.Contig4	ens|ENSCBRP00000009337	pep:known scaffold:CBR25:cb25.NA_074:4257:7338:1 gene:ENSCBRG00000007648 transcript:ENSCBRT00000009337	1e-36
SI.CL.0.cl.065.Contig4	tr|Q227P1|Q227P1_TETTH	Zinc finger, C2H2 type family protein.[Tetrahymena thermophila SB210]	2e-36
SI.CL.0.cl.065.Contig4	tr|Q227M6|Q227M6_TETTH	Hypothetical protein.[Tetrahymena thermophila SB210]	4e-29
SI.CL.0.cl.065.Contig4	tr|Q24CR4|Q24CR4_TETTH	Hypothetical protein.[Tetrahymena thermophila SB210]	3e-24
SI.CL.0.cl.065.Contig4	tr|Q227L3|Q227L3_TETTH	Hypothetical protein.[Tetrahymena thermophila SB210]	4e-24
SI.CL.0.cl.065.Contig4	tr|Q224C6|Q224C6_TETTH	Hypothetical protein.[Tetrahymena thermophila SB210]	8e-23
SI.CL.0.cl.065.Contig4	tr|Q227K4|Q227K4_TETTH	Hypothetical protein.[Tetrahymena thermophila SB210]	1e-22
SI.CL.0.cl.065.Contig4	ens|ENSCBRP00000002665	pep:known scaffold:CBR25:cb25.NA_018:13766:15947:-1 gene:ENSCBRG00000002177 transcript:ENSCBRT00000002665	2e-19
SI.CL.0.cl.065.Contig4	tr|Q225E4|Q225E4_TETTH	Hypothetical protein.[Tetrahymena thermophila SB210]	7e-19
SI.CL.0.cl.065.Contig4	tr|Q227N8|Q227N8_TETTH	Hypothetical protein.[Tetrahymena thermophila SB210]	2e-18
SI.CL.0.cl.065.Contig4	tr|Q225K1|Q225K1_TETTH	Hypothetical protein.[Tetrahymena thermophila SB210]	4e-17
SI.CL.0.cl.065.Contig4	tr|Q61XI6|Q61XI6_CAEBR	(CBG03970)Hypothetical protein CBG03970.[Caenorhabditis briggsae]	1e-16
SI.CL.0.cl.065.Contig4	tr|Q23371|Q23371_CAEEL	Hypothetical protein.[Caenorhabditis elegans]	9e-14
SI.CL.0.cl.065.Contig4	tr|Q227C1|Q227C1_TETTH	Hypothetical protein.[Tetrahymena thermophila SB210]	2e-11
SI.CL.0.cl.065.Contig4	tr|Q226M3|Q226M3_TETTH	Hypothetical protein.[Tetrahymena thermophila SB210]	3e-10
SI.CL.0.cl.065.Contig4	tr|Q227Y0|Q227Y0_TETTH	Hypothetical protein.[Tetrahymena thermophila SB210]	5e-09
SI.CL.0.cl.047.Contig1	tr|Q24E65|Q24E65_TETTH	Hypothetical protein.[Tetrahymena thermophila SB210]	0.007
SI.CL.0.cl.047.Contig1	tr|Q556A7|Q556A7_DICDI	Hypothetical protein.[Dictyostelium discoideum AX4]	0.015
SI.CL.0.cl.047.Contig1	tr|Q86IW7|Q86IW7_DICDI	Similar to Mus musculus (Mouse). 13 days embryo heart cDNA, RIKEN full-length enriched library, clone:D330046B13 product:minichromosome maintenance deficient (S. cerevisiae) 3-associated protein, full insert sequence.[Dictyostelium discoideum]	0.015
SI.CL.0.cl.047.Contig1	tr|Q24FF9|Q24FF9_TETTH	Hypothetical protein.[Tetrahymena thermophila SB210]	0.026
SI.CL.0.cl.047.Contig1	tr|Q8IHR0|Q8IHR0_PLAF7	Hypothetical protein.[Plasmodium falciparum]	0.075
SI.CL.0.cl.047.Contig1	tr|Q675X5|Q675X5_OIKDI	Hypothetical protein.[Oikopleura dioica]	0.13
SI.CL.0.cl.047.Contig1	tr|Q8ILJ6|Q8ILJ6_PLAF7	Hypothetical protein.[Plasmodium falciparum]	0.17
SI.CL.0.cl.047.Contig1	tr|Q55EG2|Q55EG2_DICDI	Hypothetical protein.[Dictyostelium discoideum AX4]	0.22
SI.CL.0.cl.047.Contig1	tr|Q54XL0|Q54XL0_DICDI	Hypothetical protein.[Dictyostelium discoideum AX4]	0.22
SI.CL.0.cl.047.Contig1	tr|Q4YWB8|Q4YWB8_PLABE	Phospholipase C-like, putative.[Plasmodium berghei]	0.22
SI.CL.0.cl.047.Contig1	tr|Q54VM3|Q54VM3_DICDI	Hypothetical protein.[Dictyostelium discoideum AX4]	0.28
SI.CL.0.cl.047.Contig1	tr|Q1ZXI5|Q1ZXI5_DICDI	Hypothetical protein.[Dictyostelium discoideum AX4]	0.28
SI.CL.0.cl.047.Contig1	tr|Q22D94|Q22D94_TETTH	Hypothetical protein.[Tetrahymena thermophila SB210]	0.28
SI.CL.0.cl.047.Contig1	tr|Q54US1|Q54US1_DICDI	Hypothetical protein.[Dictyostelium discoideum AX4]	0.28
SI.CL.0.cl.047.Contig1	tr|Q4XCI5|Q4XCI5_PLACH	RNA binding protein, putative (Fragment).[Plasmodium chabaudi]	0.37
SI.CL.0.cl.047.Contig1	tr|Q23DR6|Q23DR6_TETTH	Hypothetical protein.[Tetrahymena thermophila SB210]	0.37
SI.CL.0.cl.047.Contig1	tr|Q54UA9|Q54UA9_DICDI	(clkA)Hypothetical protein clkA.[Dictyostelium discoideum AX4]	0.48
SI.CL.0.cl.047.Contig1	tr|Q4XW57|Q4XW57_PLACH	Hypothetical protein (Fragment).[Plasmodium chabaudi]	0.63
SI.CL.0.cl.047.Contig1	tr|Q7KWV9|Q7KWV9_DICDI	Similar to Dictyostelium discoideum (Slime mold). Prespore-specific protein.[Dictyostelium discoideum]	0.63
SI.CL.0.cl.047.Contig1	tr|Q559L2|Q559L2_DICDI	Hypothetical protein.[Dictyostelium discoideum AX4]	0.63
SI.CL.20.cl.2059.Contig1	ens|ENSAPMP00000014908	pep:known group:AMEL2.0:GroupUn:92877993:92878643:-1 gene:ENSAPMG00000008511 transcript:ENSAPMT00000014908	2e-15
SI.CL.20.cl.2059.Contig1	tr|Q5MQL3|Q5MQL3_APIME	Defensin 2.[Apis mellifera]	3e-15
SI.CL.20.cl.2059.Contig1	tr|A4FSG3|A4FSG3_9INSE	Hypothetical protein.[Thermobia domestica]	0.0002
SI.CL.20.cl.2059.Contig1	tr|Q102J4|Q102J4_9HEMI	(Def2)Defensin 2 (Fragment).[Triatoma brasiliensis]	0.0004
SI.CL.20.cl.2059.Contig1	tr|Q4VSI0|Q4VSI0_9HEMI	(def1)Def1.[Triatoma brasiliensis]	0.002
SI.CL.20.cl.2059.Contig1	tr|Q86MY3|Q86MY3_RHOPR	(DEFA)Defensin A.[Rhodnius prolixus]	0.002
SI.CL.20.cl.2059.Contig1	tr|Q5NU39|Q5NU39_ANOCP	Defensin A.[Anomala cuprea]	0.002
SI.CL.20.cl.2059.Contig1	tr|Q86MY2|Q86MY2_RHOPR	(DEFB)Defensin B.[Rhodnius prolixus]	0.002
SI.CL.20.cl.2059.Contig1	sp|P80407|DEFI_PALPR	Defensin.[Palomena prasina]	0.004
SI.CL.20.cl.2059.Contig1	tr|A2T188|A2T188_TRIIF	Defensin.[Triatoma infestans]	0.005
SI.CL.20.cl.2059.Contig1	tr|Q5NU38|Q5NU38_ANOCP	Defensin B.[Anomala cuprea]	0.007
SI.CL.20.cl.2059.Contig1	sp|O96049|DEFI_ORYRH	Defensin precursor.[Oryctes rhinoceros]	0.007
SI.CL.20.cl.2059.Contig1	tr|Q86MY1|Q86MY1_RHOPR	(DEFC)Defensin C.[Rhodnius prolixus]	0.011
SI.CL.20.cl.2059.Contig1	sp|Q27023|DEFI_TENMO	Tenecin-1 precursor.[Tenebrio molitor]	0.097
SI.CL.20.cl.2059.Contig1	sp|Q10745|DEFI_ALLDI	Defensin.[Allomyrina dichotoma]	0.22
SI.CL.20.cl.2059.Contig1	sp|P83669|DEFA_ANOCP	Defensin-A.[Anomala cuprea]	0.22
SI.CL.20.cl.2059.Contig1	sp|Q7M426|DEF1_HOLDI	Holotricin-1.[Holotrichia diomphalia]	0.22
SI.CL.20.cl.2059.Contig1	sp|P37364|DEFI_PYRAP	Defensin.[Pyrrhocoris apterus]	0.28
SI.CL.20.cl.2059.Contig1	tr|Q290T4|Q290T4_DROPS	(GA12570)GA12570-PA (Fragment).[Drosophila pseudoobscura]	0.63
SI.CL.20.cl.2059.Contig1	tr|Q5J8R1|Q5J8R1_APICA	Defensin 1.[Apis mellifera carnica]	0.63
SI.CL.11.cl.1166.Contig2	ens|ENSAPMP00000002723	pep:novel group:AMEL2.0:GroupUn:22228821:22229175:-1 gene:ENSAPMG00000001584 transcript:ENSAPMT00000002723	6e-44
SI.CL.11.cl.1166.Contig2	tr|Q17AA0|Q17AA0_AEDAE	Dynein light chain, putative.[Aedes aegypti]	6e-43
SI.CL.11.cl.1166.Contig2	tr|Q291G9|Q291G9_DROPS	(GA10543)GA10543-PA (Fragment).[Drosophila pseudoobscura]	1e-42
SI.CL.11.cl.1166.Contig2	tr|Q7KMS3|Q7KMS3_DROME	(robl)Roadblock (CG10751-PA) (RE64145p).[Drosophila melanogaster]	1e-42
SI.CL.11.cl.1166.Contig2	tr|Q5TSL8|Q5TSL8_ANOGA	ENSANGP00000018736.[Anopheles gambiae str. PEST]	5e-42
SI.CL.11.cl.1166.Contig2	ens|AGAP003360-PA	pep:novel chromosome:AgamP3:2R:36734499:36735614:-1 gene:AGAP003360 transcript:AGAP003360-RA	5e-42
SI.CL.11.cl.1166.Contig2	tr|A3KMU8|A3KMU8_XENLA	Hypothetical protein.[Xenopus laevis]	8e-38
SI.CL.11.cl.1166.Contig2	tr|Q28GY3|Q28GY3_XENTR	(dncl2b)Dynein, cytoplasmic, light polypeptide 2B.[Xenopus tropicalis]	8e-38
SI.CL.11.cl.1166.Contig2	ens|ENSXETP00000053296	pep:known scaffold:JGI4.1:scaffold_346:669897:671625:-1 gene:ENSXETG00000024765 transcript:ENSXETT00000053296	8e-38
SI.CL.11.cl.1166.Contig2	ens|ENSLAFP00000015363	pep:novel scaffold:BROADE1:scaffold_8366:39778:51603:1 gene:ENSLAFG00000018336 transcript:ENSLAFT00000018334	1e-37
SI.CL.11.cl.1166.Contig2	sp|Q9DAJ5|DLRB2_MOUSE	(Dynlrb2)Dynein light chain roadblock-type 2 (Dynein light chain 2B, cytoplasmic).[Mus musculus]	3e-37
SI.CL.11.cl.1166.Contig2	sp|Q32P85|DLRB2_BOVIN	(DYNLRB2)Dynein light chain roadblock-type 2 (Dynein light chain 2B, cytoplasmic).[Bos taurus]	3e-37
SI.CL.11.cl.1166.Contig2	ens|ENSRNOP00000016713	pep:known chromosome:RGSC3.4:19:46547031:46556240:-1 gene:ENSRNOG00000012450 transcript:ENSRNOT00000016713	3e-37
SI.CL.11.cl.1166.Contig2	ens|ENSCAFP00000029670	pep:known chromosome:BROADD2:5:74175392:74184932:-1 gene:ENSCAFG00000020024 transcript:ENSCAFT00000031865	3e-37
SI.CL.11.cl.1166.Contig2	ens|ENSOCUP00000007409	pep:novel genescaffold:RABBIT:GeneScaffold_6294:166569:174862:1 gene:ENSOCUG00000008578 transcript:ENSOCUT00000008571	3e-37
SI.CL.11.cl.1166.Contig2	ens|ENSMUSP00000077301	pep:known chromosome:NCBIM36:8:119393479:119401700:1 gene:ENSMUSG00000034467 transcript:ENSMUST00000078170	3e-37
SI.CL.11.cl.1166.Contig2	tr|A2I457|A2I457_9HEMI	Hypothetical protein.[Maconellicoccus hirsutus]	7e-37
SI.CL.11.cl.1166.Contig2	sp|Q8TF09|DLRB2_HUMAN	(DYNLRB2)Dynein light chain roadblock-type 2 (Dynein light chain 2B, cytoplasmic).[Homo sapiens]	1e-36
SI.CL.11.cl.1166.Contig2	ens|ENSMMUP00000002547	pep:novel chromosome:MMUL_1:20:78693897:78703673:1 gene:ENSMMUG00000001907 transcript:ENSMMUT00000002695	1e-36
SI.CL.11.cl.1166.Contig2	ens|ENSPTRP00000014307	pep:known chromosome:CHIMP2.1:16:80638235:80647923:1 gene:ENSPTRG00000008379 transcript:ENSPTRT00000015451	1e-36
SiJWA04ABI.scf	tr|Q175Z6|Q175Z6_AEDAE	Lachesin, putative.[Aedes aegypti]	0.054
SiJWA04ABI.scf	ens|AGAP010221-PA	pep:novel chromosome:AgamP3:3R:50961566:50976999:1 gene:AGAP010221 transcript:AGAP010221-RA	0.054
SiJWA04ABI.scf	tr|Q9VMN6|Q9VMN6_DROME	CG31646-PA.[Drosophila melanogaster]	0.07
SiJWA04ABI.scf	tr|Q4V5E0|Q4V5E0_DROME	(CG31646)RE69201p.[Drosophila melanogaster]	0.07
SiJWA04ABI.scf	tr|Q7Q864|Q7Q864_ANOGA	ENSANGP00000012318 (Fragment).[Anopheles gambiae str. PEST]	0.12
SiJWA04ABI.scf	ens|ENSAPMP00000032965	pep:novel group:AMEL2.0:Group10:12238:35241:-1 gene:ENSAPMG00000007803 transcript:ENSAPMT00000032965	0.16
SiJWA04ABI.scf	ens|ENSAPMP00000013665	pep:novel group:AMEL2.0:Group10:11840:35241:-1 gene:ENSAPMG00000007803 transcript:ENSAPMT00000013665	0.16
SiJWA04ABI.scf	ens|ENSAPMP00000032995	pep:novel group:AMEL2.0:Group10:11750:35250:-1 gene:ENSAPMG00000007803 transcript:ENSAPMT00000032995	0.16
SiJWA04ABI.scf	tr|Q5TNT8|Q5TNT8_ANOGA	ENSANGP00000027188 (Fragment).[Anopheles gambiae str. PEST]	0.2
SiJWA04ABI.scf	tr|Q175Z4|Q175Z4_AEDAE	Lachesin, putative.[Aedes aegypti]	0.2
SiJWA04ABI.scf	tr|Q16E78|Q16E78_AEDAE	Lachesin, putative (Fragment).[Aedes aegypti]	0.2
SiJWA04ABI.scf	ens|AGAP010222-PA	pep:novel chromosome:AgamP3:3R:51045038:51054405:-1 gene:AGAP010222 transcript:AGAP010222-RA	0.2
SI.CL.31.cl.3193.Contig1	ens|ENSAPMP00000034284	pep:novel group:AMEL2.0:Group5:6015430:6017477:-1 gene:ENSAPMG00000013546 transcript:ENSAPMT00000034283	3e-70
SI.CL.31.cl.3193.Contig1	ens|AGAP005129-PA	pep:novel chromosome:AgamP3:2L:10338714:10339920:-1 gene:AGAP005129 transcript:AGAP005129-RA	1e-44
SI.CL.31.cl.3193.Contig1	tr|Q7Q9N9|Q7Q9N9_ANOGA	ENSANGP00000010010 (Fragment).[Anopheles gambiae str. PEST]	4e-44
SI.CL.31.cl.3193.Contig1	tr|Q16MW6|Q16MW6_AEDAE	Methylthioadenosine phosphorylase.[Aedes aegypti]	8e-44
SI.CL.31.cl.3193.Contig1	sp|Q9V813|MTAP_DROME	Putative S-methyl-5-thioadenosine phosphorylase (EC 2.4.2.28) (5'- methylthioadenosine phosphorylase) (MTA phosphorylase) (MTAPase).[Drosophila melanogaster]	3e-42
SI.CL.31.cl.3193.Contig1	tr|Q291H4|Q291H4_DROPS	(GA18442)GA18442-PA (Fragment).[Drosophila pseudoobscura]	2e-41
SI.CL.31.cl.3193.Contig1	sp|Q9CQ65|MTAP_MOUSE	(Mtap)S-methyl-5-thioadenosine phosphorylase (EC 2.4.2.28) (5'- methylthioadenosine phosphorylase) (MTA phosphorylase) (MTAPase).[Mus musculus]	1e-40
SI.CL.31.cl.3193.Contig1	tr|Q5HZU2|Q5HZU2_XENTR	(mtap)Methylthioadenosine phosphorylase.[Xenopus tropicalis]	3e-40
SI.CL.31.cl.3193.Contig1	tr|Q6FHT1|Q6FHT1_HUMAN	(MTAP)MTAP protein.[Homo sapiens]	1e-39
SI.CL.31.cl.3193.Contig1	ens|ENSGALP00000013273	pep:known chromosome:WASHUC2:Z:71968344:71996016:1 gene:ENSGALG00000008174 transcript:ENSGALT00000013288	1e-39
SI.CL.31.cl.3193.Contig1	sp|Q13126|MTAP_HUMAN	(MTAP)S-methyl-5-thioadenosine phosphorylase (EC 2.4.2.28) (5'- methylthioadenosine phosphorylase) (MTA phosphorylase) (MTAPase).[Homo sapiens]	2e-39
SI.CL.31.cl.3193.Contig1	ens|ENSMMUP00000001509	pep:novel chromosome:MMUL_1:15:55157800:55210857:-1 gene:ENSMMUG00000001137 transcript:ENSMMUT00000001605	2e-39
SI.CL.31.cl.3193.Contig1	ens|ENSPTRP00000035612	pep:known chromosome:CHIMP2.1:9:22297261:22357559:1 gene:ENSPTRG00000020825 transcript:ENSPTRT00000038527	2e-39
SI.CL.31.cl.3193.Contig1	tr|Q05DJ2|Q05DJ2_HUMAN	(MTAP)MTAP protein.[Homo sapiens]	2e-39
SI.CL.31.cl.3193.Contig1	tr|Q3MHF7|Q3MHF7_BOVIN	(PRDX3)PRDX3 protein.[Bos taurus]	4e-39
SI.CL.31.cl.3193.Contig1	ens|ENSBTAP00000045533	pep:novel chromosome:Btau_3.1:8:20765655:20796791:1 gene:ENSBTAG00000025929 transcript:ENSBTAT00000048509	4e-39
SI.CL.31.cl.3193.Contig1	ens|ENSBTAP00000045536	pep:novel chromosome:Btau_3.1:8:20765391:20796791:1 gene:ENSBTAG00000025929 transcript:ENSBTAT00000048513	4e-39
SI.CL.31.cl.3193.Contig1	ens|ENSBTAP00000045538	pep:novel chromosome:Btau_3.1:8:20765366:20796791:1 gene:ENSBTAG00000025929 transcript:ENSBTAT00000048515	4e-39
SI.CL.31.cl.3193.Contig1	ens|ENSBTAP00000045539	pep:known chromosome:Btau_3.1:8:20704915:20796791:1 gene:ENSBTAG00000025929 transcript:ENSBTAT00000048516	4e-39
SI.CL.31.cl.3193.Contig1	ens|ENSBTAP00000036591	pep:novel chromosome:Btau_3.1:8:20659633:20796791:1 gene:ENSBTAG00000025929 transcript:ENSBTAT00000036736	4e-39
SI.CL.27.cl.2749.Contig1	tr|Q4ZE63|Q4ZE63_9CAUD	ORF006.[Staphylococcus phage 66]	0.59
SiJWF02ABX.scf	ens|ENSAPMP00000023907	pep:known group:AMEL2.0:GroupUn:11891581:11894116:1 gene:ENSAPMG00000000497 transcript:ENSAPMT00000023903	4e-22
SiJWF02ABX.scf	ens|ENSAPMP00000000787	pep:novel group:AMEL2.0:GroupUn:11891605:11894584:1 gene:ENSAPMG00000000497 transcript:ENSAPMT00000000787	2e-20
SiJWF02ABX.scf	tr|Q6DIW8|Q6DIW8_XENTR	(agxt)Alanine-glyoxylate aminotransferase (Oxalosis I; hyperoxaluria I; glycolicaciduria; serine-pyruvate aminotransferase).[Xenopus tropicalis]	3e-17
SiJWF02ABX.scf	ens|ENSXETP00000026515	pep:known scaffold:JGI4.1:scaffold_55:3351980:3373163:1 gene:ENSXETG00000012149 transcript:ENSXETT00000026515	3e-17
SiJWF02ABX.scf	tr|Q4T978|Q4T978_TETNG	Chromosome undetermined SCAF7631, whole genome shotgun sequence. (Fragment).[Tetraodon nigroviridis]	4e-17
SiJWF02ABX.scf	tr|Q9DEN7|Q9DEN7_XENLA	(agt)Putative alanine:glyoxylate aminotransferase precursor (EC 2.6.1.44).[Xenopus laevis]	1e-16
SiJWF02ABX.scf	tr|Q6DED5|Q6DED5_XENLA	(agt)Agt protein.[Xenopus laevis]	1e-16
SiJWF02ABX.scf	tr|Q6DG86|Q6DG86_DANRE	(agxtl)Alanine-glyoxylate aminotransferase, like.[Danio rerio]	2e-16
SiJWF02ABX.scf	ens|ENSDARP00000068371	pep:known chromosome:ZFISH6:6:63857660:63868166:-1 gene:ENSDARG00000052099 transcript:ENSDART00000073881	2e-16
SiJWF02ABX.scf	tr|Q8R128|Q8R128_MOUSE	(Agxt)Alanine-glyoxylate aminotransferase.[Mus musculus]	3e-16
SiJWF02ABX.scf	tr|Q3UEN9|Q3UEN9_MOUSE	(Agxt)Adult male liver tumor cDNA, RIKEN full-length enriched library, clone:C730009H22 product:alanine-glyoxylate aminotransferase, full insert sequence.[Mus musculus]	3e-16
SiJWF02ABX.scf	tr|Q7SZ48|Q7SZ48_XENLA	(agt)Agt protein (Fragment).[Xenopus laevis]	5e-16
SiJWF02ABX.scf	tr|Q6PHK4|Q6PHK4_DANRE	(agxt)Alanine-glyoxylate aminotransferase.[Danio rerio]	5e-16
SiJWF02ABX.scf	tr|Q6NWD0|Q6NWD0_DANRE	(agxt)Agxt protein (Fragment).[Danio rerio]	5e-16
SiJWF02ABX.scf	tr|Q5I0N5|Q5I0N5_RAT	(Agxt)Agxt protein (Fragment).[Rattus norvegicus]	5e-16
SiJWF02ABX.scf	sp|P09139|SPYA_RAT	(Agxt)Serine--pyruvate aminotransferase, mitochondrial precursor (EC 2.6.1.51) (SPT) (Alanine--glyoxylate aminotransferase) (EC 2.6.1.44) (AGT).[Rattus norvegicus]	5e-16
SiJWF02ABX.scf	sp_vs|P09139-2|SPYA_RAT-2	(Agxt)Isoform Peroxisomal of P09139.[Rattus norvegicus]	5e-16
SiJWF02ABX.scf	ens|ENSGALP00000032984	pep:known chromosome:WASHUC2:9:5917260:5920869:1 gene:ENSGALG00000020943 transcript:ENSGALT00000033625	1e-15
SiJWF02ABX.scf	sp|P31029|SPYA_CALJA	(AGXT)Serine--pyruvate aminotransferase, mitochondrial precursor (EC 2.6.1.51) (SPT) (Alanine--glyoxylate aminotransferase) (EC 2.6.1.44) (AGT).[Callithrix jacchus]	2e-15
SiJWF02ABX.scf	ens|ENSPTRP00000022452	pep:known chromosome:CHIMP2.1:2b:247269715:247279932:1 gene:ENSPTRG00000013113 transcript:ENSPTRT00000024336	2e-15
SI.CL.5.cl.551.SiJWC10BDQ.scf	ens|ENSAPMP00000020661	pep:novel group:AMEL2.0:GroupUn:53808087:53809633:-1 gene:ENSAPMG00000010757 transcript:ENSAPMT00000020655	2e-10
SI.CL.5.cl.551.SiJWC10BDQ.scf	tr|Q0PXW9|Q0PXW9_DIACI	Putative ATP synthase-like protein.[Diaphorina citri]	5e-07
SI.CL.5.cl.551.SiJWC10BDQ.scf	tr|Q8ITF0|Q8ITF0_CHOPR	ATP synthase-like protein.[Choristoneura parallela]	0.0004
SI.CL.5.cl.551.SiJWC10BDQ.scf	tr|Q179J9|Q179J9_AEDAE	Mitochondrial ATP synthase b chain.[Aedes aegypti]	0.0006
SI.CL.5.cl.551.SiJWC10BDQ.scf	tr|Q2F5T4|Q2F5T4_BOMMO	ATP synthase.[Bombyx mori]	0.001
SI.CL.5.cl.551.SiJWC10BDQ.scf	sp|Q94516|AT5F1_DROME	(ATPsyn-b)ATP synthase B chain, mitochondrial precursor (EC 3.6.3.14) (FO-ATP synthase subunit B).[Drosophila melanogaster]	0.002
SI.CL.5.cl.551.SiJWC10BDQ.scf	tr|Q7PWZ7|Q7PWZ7_ANOGA	ENSANGP00000012069.[Anopheles gambiae str. PEST]	0.002
SI.CL.5.cl.551.SiJWC10BDQ.scf	ens|AGAP001138-PA	pep:novel chromosome:AgamP3:2R:568907:570271:-1 gene:AGAP001138 transcript:AGAP001138-RA	0.002
SI.CL.5.cl.551.SiJWC10BDQ.scf	tr|Q5XUB3|Q5XUB3_TOXCI	Putative ATP synthase-like protein.[Toxoptera citricida]	0.004
SI.CL.5.cl.551.SiJWC10BDQ.scf	tr|Q2LZ91|Q2LZ91_DROPS	(Dpse\GA20881)GA20881-PA (Fragment).[Drosophila pseudoobscura]	0.005
SI.CL.5.cl.551.SiJWC10BDQ.scf	ens|ENSDNOP00000005058	pep:novel genescaffold:ARMA:GeneScaffold_2276:15516:36400:1 gene:ENSDNOG00000006535 transcript:ENSDNOT00000006532	0.007
SI.CL.5.cl.551.SiJWC10BDQ.scf	tr|Q4T6F8|Q4T6F8_TETNG	Chromosome undetermined SCAF8780, whole genome shotgun sequence. (Fragment).[Tetraodon nigroviridis]	0.009
SI.CL.5.cl.551.SiJWC10BDQ.scf	tr|Q4RVS0|Q4RVS0_TETNG	Chromosome 9 SCAF14991, whole genome shotgun sequence. (Fragment).[Tetraodon nigroviridis]	0.009
SI.CL.5.cl.551.SiJWC10BDQ.scf	tr|Q4PM57|Q4PM57_IXOSC	Putative ATP synthase-like protein.[Ixodes scapularis]	0.009
SI.CL.5.cl.551.SiJWC10BDQ.scf	ens|ENSMODP00000001630	pep:novel chromosome:BROADO5:2:481347560:481359225:1 gene:ENSMODG00000001351 transcript:ENSMODT00000001664	0.015
SI.CL.5.cl.551.SiJWC10BDQ.scf	tr|Q5XJJ3|Q5XJJ3_DANRE	(atp5f1)ATP synthase, H+ transporting, mitochondrial F0 complex, subunit b, isoform 1.[Danio rerio]	0.02
SI.CL.5.cl.551.SiJWC10BDQ.scf	sp|P13619|AT5F1_BOVIN	(ATP5F1)ATP synthase B chain, mitochondrial precursor (EC 3.6.3.14).[Bos taurus]	0.02
SI.CL.5.cl.551.SiJWC10BDQ.scf	ens|ENSDARP00000002747	pep:known chromosome:ZFISH6:8:33352769:33358546:1 gene:ENSDARG00000011553 transcript:ENSDART00000009682	0.02
SI.CL.5.cl.551.SiJWC10BDQ.scf	ens|SINFRUP00000137414	pep:novel scaffold:FUGU4:scaffold_20:222527:224282:-1 gene:SINFRUG00000129855 transcript:SINFRUT00000137414	0.02
SI.CL.5.cl.551.SiJWC10BDQ.scf	ens|ENSGALP00000002205	pep:known chromosome:WASHUC2:26:3040164:3043559:1 gene:ENSGALG00000001452 transcript:ENSGALT00000002207	0.026
SI.CL.9.cl.942.Contig1	tr|Q5AC61|Q5AC61_CANAL	(RNH11)Hypothetical protein RNH11.[Candida albicans]	1e-11
SI.CL.9.cl.942.Contig1	tr|Q5ABT7|Q5ABT7_CANAL	(RNH11)Hypothetical protein RNH11.[Candida albicans]	1e-11
SI.CL.9.cl.942.Contig1	tr|Q6CVD1|Q6CVD1_KLULA	Similar to sp|Q04740 Saccharomyces cerevisiae YMR234w RNH1 ribonuclease H singleton.[Kluyveromyces lactis]	2e-10
SI.CL.9.cl.942.Contig1	sp|Q9UST8|RNH1_SCHPO	(rnh1)Ribonuclease H (EC 3.1.26.4) (RNase H).[Schizosaccharomyces pombe]	2e-09
SI.CL.9.cl.942.Contig1	tr|A5E5Q5|A5E5Q5_9SACH	Hypothetical protein.[Lodderomyces elongisporus NRRL YB-4239]	4e-09
SI.CL.9.cl.942.Contig1	tr|Q58E11|Q58E11_XENLA	(MGC115038)MGC115038 protein.[Xenopus laevis]	1e-08
SI.CL.9.cl.942.Contig1	tr|A5E5Q8|A5E5Q8_9SACH	Hypothetical protein.[Lodderomyces elongisporus NRRL YB-4239]	2e-08
SI.CL.9.cl.942.Contig1	tr|Q6F0Z0|Q6F0Z0_MESFL	Ribonuclease HI.[Mesoplasma florum]	7e-08
SI.CL.9.cl.942.Contig1	tr|Q0V9P2|Q0V9P2_XENTR	(MGC146443)Hypothetical protein MGC146443.[Xenopus tropicalis]	9e-08
SI.CL.9.cl.942.Contig1	tr|A3LY19|A3LY19_PICST	Predicted protein.[Pichia stipitis CBS 6054]	1e-07
SI.CL.9.cl.942.Contig1	tr|A5D9X7|A5D9X7_PICGU	Hypothetical protein.[Pichia guilliermondii ATCC 6260]	1e-07
SI.CL.9.cl.942.Contig1	sp|Q04740|RNH1_YEAST	(RNH1)Ribonuclease H (EC 3.1.26.4) (RNase H).[Saccharomyces cerevisiae]	2e-07
SI.CL.9.cl.942.Contig1	tr|Q91953|Q91953_CHICK	Gallus gallus.[Gallus gallus]	3e-07
SI.CL.9.cl.942.Contig1	tr|Q2SSF9|Q2SSF9_MYCCT	Ribonuclease H1, putative (EC 3.1.26.4).[Mycoplasma capricolum subsp. capricolum]	3e-07
SI.CL.9.cl.942.Contig1	tr|Q18BV0|Q18BV0_CLOD6	Putative ribonuclease.[Clostridium difficile]	3e-07
SI.CL.9.cl.942.Contig1	tr|Q6MTR8|Q6MTR8_MYCMS	(rnh)Ribonuclease H-related protein (EC 3.1.26.4).[Mycoplasma mycoides subsp. mycoides SC]	6e-07
SI.CL.9.cl.942.Contig1	ens|ENSAPMP00000034093	pep:novel group:AMEL2.0:GroupUn:278160590:278161807:1 gene:ENSAPMG00000017001 transcript:ENSAPMT00000034092	7e-07
SI.CL.9.cl.942.Contig1	tr|A1ICH2|A1ICH2_9DELT	Putative ribonuclease H.[Candidatus Desulfococcus oleovorans Hxd3]	1e-06
SI.CL.9.cl.942.Contig1	tr|Q28YB6|Q28YB6_DROPS	(GA21286)GA21286-PA (Fragment).[Drosophila pseudoobscura]	2e-06
SI.CL.9.cl.942.Contig1	ens|ENSGALP00000026388	pep:known chromosome:WASHUC2:3:96571133:96577115:-1 gene:ENSGALG00000016389 transcript:ENSGALT00000026438	2e-06
SI.CL.28.cl.2823.Contig1	tr|Q38QJ4|Q38QJ4_9VIRU	Polyprotein.[Kelp fly virus]	1e-33
SI.CL.28.cl.2823.Contig1	tr|O55319|O55319_BPAPS	Protein P1.[Bacteriophage APSE-1]	2e-06
SI.CL.28.cl.2823.Contig1	tr|Q9WCE9|Q9WCE9_9VIRU	(pol)Polyprotein.[Sacbrood virus]	3e-06
SI.CL.28.cl.2823.Contig1	tr|Q8JXI5|Q8JXI5_9CALI	Polyprotein.[Norwalk-like virus]	6e-06
SI.CL.28.cl.2823.Contig1	tr|Q8JXI4|Q8JXI4_9CALI	Polyprotein.[Norwalk-like virus]	6e-06
SI.CL.28.cl.2823.Contig1	tr|Q8QY61|Q8QY61_9VIRU	Polyprotein.[Sacbrood virus]	1e-05
SI.CL.28.cl.2823.Contig1	tr|Q0X099|Q0X099_9CALI	Non structural polyprotein (Fragment).[Norovirus Hu/Sakai/04-179/2005/JP]	1e-05
SI.CL.28.cl.2823.Contig1	tr|Q0X097|Q0X097_9CALI	Non structural polyprotein (Fragment).[Norovirus Hu/Ehime/05-30/2005/JP]	1e-05
SI.CL.28.cl.2823.Contig1	tr|A4K7J1|A4K7J1_9CALI	Polyprotein.[Norovirus Hu/MK04/2004/JP]	1e-05
SI.CL.28.cl.2823.Contig1	tr|Q0X0A2|Q0X0A2_9CALI	Non structural polyprotein.[Norovirus Hu/Chiba/04-1050/2005/JP]	2e-05
SI.CL.28.cl.2823.Contig1	tr|Q9IPN3|Q9IPN3_9CALI	RNA polymerase.[Norwalk-like virus]	2e-05
SI.CL.28.cl.2823.Contig1	tr|Q5U928|Q5U928_9CALI	Non structural polyprotein.[Norovirus Hu/NLV/GII/Neustrelitz260/2000/DE]	2e-05
SI.CL.28.cl.2823.Contig1	tr|Q8JJL0|Q8JJL0_9CALI	Polyprotein.[Norwalk-like virus]	3e-05
SI.CL.28.cl.2823.Contig1	tr|Q8JJG7|Q8JJG7_9CALI	Polyprotein.[Norwalk-like virus]	3e-05
SI.CL.28.cl.2823.Contig1	tr|A0ZNP8|A0ZNP8_9CALI	Polyprotein.[Norwalk-like virus]	3e-05
SI.CL.28.cl.2823.Contig1	tr|Q2HXS4|Q2HXS4_9CALI	(ORF1)Polyprotein.[Norovirus Hu/Guangzhou/NVgz01/CHN]	4e-05
SI.CL.28.cl.2823.Contig1	tr|A2SXT1|A2SXT1_9CALI	ORF1.[Norovirus Hu/OsakaNI/2004/JP]	4e-05
SI.CL.28.cl.2823.Contig1	tr|A0ZNP2|A0ZNP2_9CALI	Polyprotein.[Norwalk-like virus]	4e-05
SI.CL.28.cl.2823.Contig1	tr|Q8JRM2|Q8JRM2_9CALI	Polyprotein.[Norwalk virus]	5e-05
SI.CL.28.cl.2823.Contig1	tr|Q6XDL4|Q6XDL4_9CALI	Polyprotein.[Human calicivirus strain Mc37]	5e-05
SI.CL.10.cl.1028.Contig1	tr|Q56FI6|Q56FI6_LYSTE	(snRNP-G)Small nuclear ribonucleoprotein G.[Lysiphlebus testaceipes]	1e-32
SI.CL.10.cl.1028.Contig1	tr|Q7QCM2|Q7QCM2_ANOGA	ENSANGP00000010868.[Anopheles gambiae str. PEST]	3e-32
SI.CL.10.cl.1028.Contig1	ens|AGAP002706-PA	pep:novel chromosome:AgamP3:2R:25830933:25831478:-1 gene:AGAP002706 transcript:AGAP002706-RA	3e-32
SI.CL.10.cl.1028.Contig1	tr|Q16XZ1|Q16XZ1_AEDAE	Sm protein G, putative.[Aedes aegypti]	2e-31
SI.CL.10.cl.1028.Contig1	sp|Q9VXE0|RUXG_DROME	Probable small nuclear ribonucleoprotein G (snRNP-G) (Sm protein G) (Sm-G) (SmG).[Drosophila melanogaster]	1e-29
SI.CL.10.cl.1028.Contig1	tr|Q1HQ15|Q1HQ15_BOMMO	Small nuclear ribonucleoprotein G.[Bombyx mori]	1e-28
SI.CL.10.cl.1028.Contig1	ens|ENSAPMP00000034622	pep:novel group:AMEL2.0:Group15:2241487:2242044:1 gene:ENSAPMG00000013070 transcript:ENSAPMT00000034622	1e-26
SI.CL.10.cl.1028.Contig1	ens|ENSOCUP00000009651	pep:novel genescaffold:RABBIT:GeneScaffold_1953:240992:253418:-1 gene:ENSOCUG00000011214 transcript:ENSOCUT00000011215	2e-26
SI.CL.10.cl.1028.Contig1	sp|P62309|RUXG_MOUSE	(Snrpg)Small nuclear ribonucleoprotein G (snRNP-G) (Sm protein G) (Sm-G) (SmG).[Mus musculus]	2e-26
SI.CL.10.cl.1028.Contig1	sp|P62308|RUXG_HUMAN	(SNRPG)Small nuclear ribonucleoprotein G (snRNP-G) (Sm protein G) (Sm-G) (SmG).[Homo sapiens]	2e-26
SI.CL.10.cl.1028.Contig1	sp|Q3ZBL0|RUXG_BOVIN	(SNRPG)Small nuclear ribonucleoprotein G (snRNP-G) (Sm protein G) (Sm-G) (SmG).[Bos taurus]	2e-26
SI.CL.10.cl.1028.Contig1	ens|ENSMMUP00000010446	pep:novel chromosome:MMUL_1:13:70559763:70571910:-1 gene:ENSMMUG00000007961 transcript:ENSMMUT00000011140	2e-26
SI.CL.10.cl.1028.Contig1	ens|ENSPTRP00000020652	pep:known chromosome:CHIMP2.1:2a:71820822:71833285:-1 gene:ENSPTRG00000012029 transcript:ENSPTRT00000022382	2e-26
SI.CL.10.cl.1028.Contig1	ens|ENSRNOP00000022367	pep:known chromosome:RGSC3.4:4:120549665:120557028:1 gene:ENSRNOG00000016507 transcript:ENSRNOT00000022367	2e-26
SI.CL.10.cl.1028.Contig1	ens|ENSCAFP00000004992	pep:known chromosome:BROADD2:10:72053109:72053339:-1 gene:ENSCAFG00000003361 transcript:ENSCAFT00000005389	2e-26
SI.CL.10.cl.1028.Contig1	ens|ENSDNOP00000015074	pep:novel genescaffold:ARMA:GeneScaffold_2244:14227:20222:-1 gene:ENSDNOG00000019446 transcript:ENSDNOT00000019445	2e-26
SI.CL.10.cl.1028.Contig1	ens|ENSMODP00000014417	pep:novel chromosome:BROADO5:1:563688090:563696312:1 gene:ENSMODG00000011528 transcript:ENSMODT00000014683	3e-26
SI.CL.10.cl.1028.Contig1	ens|ENSGALP00000039728	pep:known chromosome:WASHUC2:22:2894506:2895985:-1 gene:ENSGALG00000013876 transcript:ENSGALT00000040525	3e-26
SI.CL.10.cl.1028.Contig1	ens|ENSETEP00000008143	pep:novel genescaffold:TENREC:GeneScaffold_2520:194439:201587:-1 gene:ENSETEG00000010028 transcript:ENSETET00000010028	5e-26
SI.CL.10.cl.1028.Contig1	ens|ENSMMUP00000041188	pep:novel chromosome:MMUL_1:18:52585961:52586191:1 gene:ENSMMUG00000032514 transcript:ENSMMUT00000048149	2e-25
